# Supplementary material for: Comparative transcriptome analysis of fiber and nonfiber tissues to identify the genes preferentially expressed in fiber development in Gossypium hirsutum
Source: Sci Rep. 2021 Nov 24;11:22833. doi: 10.1038/s41598-021-01829-8 (PMC8613186; doi:10.1038/s41598-021-01829-8)
Supplement: Supplementary file 9 — Supplementary Table S4. [file 41598_2021_1829_MOESM9_ESM.xlsx]

## Sheet: Fiber_7
Analysis of high abundant genes expressed in 7 DPA fiber
Gene_name	Root	Leaf	Anther	Stigma	Fiber_7	Fiber_14	Fiber_26	Description
CotAD_27598	0.309949	2.39349	20.0062	306.388	3160.17	1099.61	235.311	NA
CotAD_63495	0.033501	0.690969	1.45877	13.3284	779.556	323.739	11.3996	geranylgeranyl diphosphate reductase
CotAD_05386	118.048	12.0645	6.38073	110.686	698.036	120.097	17.6042	probable xyloglucan endotransglucosylase/hydrolase protein 23
CotAD_49195	0.069669	13.7792	0.175293	27.7979	649.244	228.284	16.0341	Glutathione S-transferase family protein
CotAD_13861	2.8614	26.3828	4.18551	5.759	619.233	234.256	129.429	NA
CotAD_02707	0	0	0	0	579.491	121.093	0	spermidine hydroxycinnamoyl transferase-like
CotAD_42967	39.7829	25.2501	21.1643	77.9162	500.512	217.464	26.7436	NA
CotAD_18406	135.657	74.2371	174.056	56.5567	445.537	289.041	175.792	60S ribosomal protein L24
CotAD_36152	144.112	19.2667	144.804	117.414	441.836	186.788	118.455	elongation factor 1-alpha
CotAD_66207	0.203336	2.51833	5.83138	187.936	441.686	61.3586	6.41395	NA
CotAD_36666	47.9096	23.8309	29.2448	63.4243	439.937	290.286	80.2285	very-long-chain enoyl-CoA reductase
CotAD_37838	0	0.652707	0.552187	5.06027	390.26	70.8901	1.78836	NA
CotAD_44470	39.7234	8.34369	39.6305	30.9096	370.41	175.162	145.703	5-methyltetrahydropteroyltriglutamate--homocysteine methyltransferase-like
CotAD_25094	14.1018	3.30485	1.48182	55.0667	355.4	6.63726	0.399498	SKU5 similar 12
CotAD_61004	48.4552	6.24579	72.3605	60.868	355.043	235.397	82.4325	5-methyltetrahydropteroyltriglutamate--homocysteine methyltransferase-like
CotAD_46943	142.343	83.129	173.493	59.2565	353.291	225.149	172.019	60S ribosomal protein L14-1-like
CotAD_65793	5.05697	0.584725	3.95795	2.30195	346.091	210.485	8.78649	NA
CotAD_31849	3.21654	0.472705	1.30999	3.62612	343.771	228.781	8.69565	acid beta-fructofuranosidase-like
CotAD_09570	109.83	74.9257	66.7021	112.14	322.19	204.907	57.4049	L-ascorbate peroxidase
CotAD_18637	67.8529	10.428	3.52729	3.57645	315.178	167.707	13.8871	NA
CotAD_23999	0.183651	5.70098	9.58575	34.5038	313.42	118.751	15.8545	probable cinnamyl alcohol dehydrogenase 9
CotAD_70199	40.1496	6.41817	79.7765	30.5937	309.966	192.675	114.671	adenosine kinase 2
CotAD_37982	0	0	0	0	301.26	197.957	14.5563	hypothetical protein
CotAD_61210	137.881	107.743	94.2681	102.358	300.568	88.8618	56.5081	small ubiquitin-related modifier 1
CotAD_50219	12.2669	0.625794	0.560263	0.428234	298.862	95.4515	2.68164	NA
CotAD_55027	40.1004	6.64181	80.1255	142.122	294.529	174.57	24.0636	anthocyanidin reductase
CotAD_45009	59.8482	4.96919	3.44744	5.22291	266.273	81.018	4.97216	NA
CotAD_27994	56.9755	9.24538	22.6571	5.73916	264.327	149.278	33.0683	NA
CotAD_66240	3.67551	0.235243	0.300345	7.22144	256.718	108.158	2.45716	acid beta-fructofuranosidase-like
CotAD_59689	0.120287	2.61441	1.47319	16.2529	241.085	79.0562	4.72364	NA
CotAD_06815	0	35.6374	19.47	68.9512	238.595	105.046	23.7053	3-ketoacyl-CoA synthase 10-like
CotAD_00604	0	0.171628	1.09615	8.46147	233.811	80.9446	3.65624	geranylgeranyl diphosphate reductase
CotAD_73389	0.189552	0.302994	1.85979	0.863378	226.64	23.6327	0.812598	hypothetical protein
CotAD_02301	1.07622	1.51435	0.603883	0.715947	222.972	99.4257	0.343784	WD repeat-containing protein 82-B
CotAD_21926	0.02163	0.402529	1.06767	1.3444	218.721	42.1039	0.515616	protein HOTHEAD-like
CotAD_20198	11.5662	1.11496	11.145	1.12159	218.306	144.472	78.8851	NA
CotAD_01886	0.938301	0.368782	0.01876	0.093686	216.039	89.9264	1.0697	probable pectate lyase 18
CotAD_12769	63.6398	17.5454	26.1504	41.9899	206.293	118.208	88.2032	A/G-specific adenine DNA glycosylase-like
CotAD_39890	44.0768	85.5341	100.927	39.9766	205.413	120.348	67.8627	S18 ribosomal protein
CotAD_36892	0	48.5078	0.06134	0.769335	204.963	101.564	8.05933	NA
CotAD_29959	20.5665	20.5438	17.6568	44.2942	200.559	100.968	12.9234	NA
CotAD_64656	0.195265	0.750713	0.717198	0.47451	199.142	40.4822	0.868082	protein HOTHEAD-like
CotAD_06616	22.5335	7.10618	20.467	16.4211	193.526	85.7088	56.1219	nucleosome assembly protein 1;4-like
CotAD_11370	16.5854	0.413297	2.54195	6.51416	189.002	41.7525	0.934404	L-ascorbate oxidase homolog
CotAD_60830	0.155497	6.85872	2.04576	64.3301	187.369	8.68877	0.403876	hypothetical protein
CotAD_60392	27.5237	4.74472	30.2796	7.3194	184.514	5.75371	2.38615	hypothetical protein
CotAD_39669	7.52465	1.32464	0	1.30888	183.156	65.5832	0	steroid 5-alpha-reductase DET2
CotAD_19756	19.7341	1.81237	8.37577	8.65099	175.776	57.12	1.1961	SKU5 similar 13
CotAD_42733	74.6718	6.08743	15.4113	35.7759	174.332	52.4615	30.9544	phospho-2-dehydro-3-deoxyheptonate aldolase 1
CotAD_30242	1.69545	0.481954	51.1148	2.09495	166.832	18.4202	0.496061	delta(12) oleic acid desaturase FAD2-like
CotAD_63017	28.1238	5.76967	58.986	18.871	165.906	2.14332	49.7655	NA
CotAD_47022	0	4.34671	1.43028	4.50329	156.905	95.5863	8.7745	NA
CotAD_24196	44.8819	0.401862	17.0076	11.788	155.964	40.8777	4.10635	delta(24)-sterol reductase
CotAD_33895	0	0	0	0	154.491	0	7.7453	NA
CotAD_00400	38.0048	24.3297	31.8313	7.06981	153.497	78.581	29.513	nucleosome assembly protein 1;4-like
CotAD_51866	21.1526	3.52538	1.37273	9.07707	152.105	53.0026	4.63314	hypothetical protein
CotAD_26021	39.7367	2.99087	29.1177	7.17634	150.481	51.0652	33.8302	serine hydroxymethyltransferase 4
CotAD_65650	23.7283	29.1865	36.9685	10.7321	146.489	75.5387	30.8579	NA
CotAD_11618	46.6539	19.3081	56.2863	29.7105	145.776	77.9072	54.4034	40S ribosomal protein S3a-1-like
CotAD_29905	0	0.113741	0.209282	4.61854	144.324	1.45581	1.57423	UDP-glucoronosyl/UDP-glucosyl transferase family protein
CotAD_04625	44.5377	49.5769	62.3274	15.6905	141.229	92.6916	70.0513	40S ribosomal protein S15a-1
CotAD_59704	38.9704	23.5078	51.7147	27.5186	139.458	88.7196	60.9318	40S ribosomal protein S11-like
CotAD_56314	2.3272	0.399007	50.3123	2.47633	139.208	22.1617	1.13312	hypothetical protein
CotAD_53384	9.66121	0.079202	0.076674	0.942257	139.017	23.2762	0.213738	endoglucanase 24-like
CotAD_66412	33.3419	2.20141	24.9311	35.5935	136.52	74.9132	66.4852	malate dehydrogenase-like
CotAD_10158	6.86537	0.485222	1.48919	2.26588	135.911	85.9586	11.9093	NA
CotAD_75439	0.610625	2.28077	0.146269	0.232788	135.503	30.5765	2.08057	ras-related protein Rab7-like
CotAD_55936	1.80296	0.359629	0.14806	6.64974	134.219	48.7885	2.73087	probable hydroxycinnamoyltransferase
CotAD_35067	8.13872	0.617826	16.7512	2.39977	132.384	57.3684	19.5221	NA
CotAD_51417	35.6917	20.8072	25.1364	28.2486	131.307	47.1286	45.0269	isocitrate dehydrogenase [NADP]
CotAD_13482	17.1372	3.29111	14.186	59.7683	129.121	54.2512	14.9942	dihydroflavonol-4-reductase-like
CotAD_47239	20.9883	39.0781	33.7568	10.4724	127.981	53.6667	19.996	NA
CotAD_02277	0	11.6914	2.3339	3.1391	127.935	10.9905	0.237378	hypothetical protein
CotAD_75361	13.6315	9.49495	16.8025	8.92542	127.724	66.8835	32.4662	biotin carboxylase 1
CotAD_12485	1.49765	1.51861	1.95139	16.3056	126.321	52.7321	3.5082	aldehyde dehydrogenase family 3 member F1-like
CotAD_43773	0.72279	0.722773	0.463307	0.552374	125.763	23.4458	0.554661	fatty acyl-CoA reductase 3-like
CotAD_43746	48.965	38.5739	32.3184	20.512	125.174	77.183	55.0478	40S ribosomal protein S5
CotAD_60054	2.91239	1.20358	0.0902706	1.91206	123.575	14.8669	1.29787	uncharacterized LOC104608881
CotAD_36355	46.8356	30.2801	43.4633	18.5937	123.264	58.3996	37.1671	60S ribosomal protein L10a
CotAD_new25	40.3639	22.4626	26.7774	18.8758	121.893	76.0422	51.9379	NA
CotAD_37084	49.7502	3.70487	31.0587	7.86068	118.954	26.9546	3.18727	inositol-3-phosphate synthase
CotAD_53725	0.380946	3.9742	2.53295	23.5563	117.471	77.5495	1.14459	hypothetical protein
CotAD_new26	0.365923	0.853006	3.73846	6.75836	116.626	63.5188	4.70015	NA
CotAD_new27	25.24	21.7718	25.3875	8.58668	115.454	62.6466	36.8808	NA
CotAD_68619	43.0246	19.5578	49.7637	39.6027	114.185	74.8396	57.8087	60S acidic ribosomal protein P0-like
CotAD_09309	47.0997	25.8392	29.1689	34.8172	113.161	47.6274	50.418	isocitrate dehydrogenase [NADP]
CotAD_45954	5.36708	5.93712	42.3059	5.26024	112.339	19.884	6.93753	60S ribosomal protein L18a-like
CotAD_71159	46.9864	11.4094	27.1288	28.032	112.306	67.8859	44.5969	60S ribosomal protein L3
CotAD_new31	37.6125	24.5808	20.376	5.05641	111.862	57.4692	26.6908	NA
CotAD_69452	23.3103	25.7159	27.9502	25.5387	110.811	70.8737	40.1648	T23J18.22
CotAD_36535	28.2009	33.8073	16.69	22.5319	109.791	71.7601	35.4113	Disulfide isomerase L-2 isoform 1
CotAD_25982	8.11297	3.02262	21.1736	1.22956	108.739	53.9993	39.5526	NA
CotAD_63160	0.586956	2.16526	1.38892	0.620893	107.835	30.1865	0.839497	NA
CotAD_43568	30.9576	11.0737	18.859	11.6639	106.217	61.1372	30.6437	malate dehydrogenase
CotAD_58200	0	7.28884	0	0	104.875	19.7216	5.37641	NA
CotAD_33632	25.5352	4.68838	37.48	26.4182	104.831	48.7494	47.1629	A/G-specific adenine DNA glycosylase-like
CotAD_04622	12.7105	0.534192	0.356975	1.16905	104.391	67.2481	6.80551	uncharacterized protein LOC103980779
CotAD_25582	0.320399	1.56769	0.118027	4.50603	104.322	9.49029	0.924889	NA
CotAD_28323	15.4277	4.17395	4.0613	26.0989	104.013	58.7951	4.07588	hypothetical protein
CotAD_04722	0	4.37055	1.30193	11.6153	103.404	35.1121	1.85329	NA
CotAD_61188	33.0915	31.2486	35.3307	15.8465	102.853	50.5174	27.5307	NADH dehydrogenase [ubiquinone] 1 beta subcomplex subunit 10-B
CotAD_32339	0.193751	0.22236	0.322838	2.77507	102.809	48.4908	3.21279	RPM1-interacting protein 4
CotAD_62658	47.0948	26.0565	43.6407	25.676	102.608	65.1892	39.7668	60S ribosomal protein L24-like
CotAD_55617	10.1151	3.2152	8.33379	30.6592	98.4053	36.8624	9.75993	glutamyl-tRNA(Gln) amidotransferase subunit A
CotAD_new63	22.8633	21.0972	41.1756	4.31249	98.3784	25.8923	29.3573	NA
CotAD_32189	1.72095	3.51389	2.61294	0.117416	96.9356	53.6557	5.71788	NA
CotAD_57158	20.7319	11.8527	42.2974	9.89199	95.7266	51.9974	39.4612	Ribosomal protein L14p/L23e family protein
CotAD_02224	0.298733	1.36296	1.19177	3.98083	95.028	58.9973	7.30674	NA
CotAD_58990	32.6278	4.30869	14.513	8.13238	94.6525	43.2961	13.4354	methylenetetrahydrofolate reductase 2-like
CotAD_15507	1.14704	3.18625	1.49133	0.297066	94.0988	12.8737	0.293619	hypothetical protein
CotAD_76826	0.05607	0.010229	2.67082	3.22542	94.0182	31.4657	0.307862	lupeol synthase-like
CotAD_04660	11.5383	0	4.83266	0.497818	93.5896	18.2934	2.20113	NA
CotAD_23559	2.51498	0.13573	0.374868	0.108729	93.5712	55.0297	0.562877	NA
CotAD_69787	0	0	0	0	92.4281	0	0	NA
CotAD_23695	39.0591	25.1839	25.3026	39.9578	92.3722	54.5944	57.0499	40S ribosomal protein S3-3
CotAD_new45	21.8711	2.37868	16.7633	14.969	91.9828	44.5775	37.6873	NA
CotAD_23341	14.8763	12.519	5.43792	12.0295	91.8168	52.2939	35.4534	triosephosphate isomerase
CotAD_31920	0.118142	3.39341	10.3321	21.6354	91.4266	26.2834	3.43715	probable cinnamyl alcohol dehydrogenase 9
CotAD_67192	36.7009	23.2827	24.148	17.075	91.3929	60.0717	43.2351	40S ribosomal protein S5
CotAD_10694	27.8075	19.5019	44.1726	23.5662	91.0687	60.2761	44.6357	60S ribosomal protein L14-2-like
CotAD_45684	29.9304	15.6719	38.6445	12.2865	90.3342	38.3301	28.7256	60S acidic ribosomal protein P2A-like
CotAD_54912	5.45079	1.50055	4.64196	7.56187	88.6395	23.6642	7.22583	NA
CotAD_38049	35.7169	20.3856	36.2032	11.3388	87.7731	49.2242	33.1192	60S ribosomal protein L10a
CotAD_16446	12.9911	0.0997243	4.26728	0.653714	85.9748	14.2642	2.10226	flavonoid 3'
CotAD_13481	0.856312	1.71578	0.136339	0.411603	85.258	44.3129	4.2944	NA
CotAD_29909	23.0882	1.42066	3.64247	19.9499	84.4985	6.39846	0.683188	NA
CotAD_44857	4.9517	3.25047	5.43272	4.7799	84.0783	23.0943	5.61802	malonyl-CoA-acyl carrier protein transacylase
CotAD_04655	4.29997	4.22311	7.63981	4.75879	83.7357	40.7284	7.08258	methylsterol monooxygenase 2-2
CotAD_33543	10.6851	0.395592	1.84846	5.44753	83.5585	41.6211	1.0771	kinesin-1-like protein PSS1
CotAD_08024	0	0	0	0	82.5703	0	0	pathogenesis-related protein 1
CotAD_73953	24.2021	16.0321	12.3631	18.5362	82.1215	49.8339	19.5922	protein disulfide-isomerase-like
CotAD_35407	20.283	8.27356	27.8087	5.11247	82.0644	34.4912	21.7026	NA
CotAD_33757	1.69248	6.17715	0.379017	29.1602	81.8774	18.1152	4.66551	long chain acyl-CoA synthetase 1
CotAD_44143	31.107	8.74292	29.9117	15.8162	81.7409	48.8794	41.4658	NA
CotAD_30277	11.9085	2.13834	0.889888	12.0906	81.1815	33.2968	1.8642	NA
CotAD_32120	11.6857	0.398873	0.838654	11.0169	79.415	49.073	1.16117	kinesin-1-like protein PSS1
CotAD_55126	32.4238	26.5283	30.9846	7.25519	79.1113	48.2295	34.2081	NA
CotAD_08552	33.0705	10.8778	18.1606	16.5054	78.9201	49.5473	32.8641	40S ribosomal protein S6-like
CotAD_15389	11.8942	12.8213	5.6919	14.342	78.8902	42.2625	41.4789	NA
CotAD_16328	29.5786	27.9363	14.6978	5.86221	78.6767	44.9531	20.6117	NA
CotAD_60540	23.279	8.37426	6.52	4.6206	78.2806	19.9457	14.4911	Ribosomal protein S14p/S29e family protein
CotAD_new76	0	1.8487	0.220692	4.08249	77.8723	12.8544	0.17116	NA
CotAD_08360	38.243	35.812	29.7011	20.6663	77.5134	47.1968	31.8519	40S ribosomal protein S25-4-like
CotAD_50348	0.0371581	5.11435	0.721433	10.3159	76.219	2.95248	0.111002	hypothetical protein
CotAD_12476	0.373739	4.58585	0.570168	4.43279	75.1692	35.2114	2.22206	hypothetical protein
CotAD_30739	37.3716	1.79749	13.3789	14.1518	75.0314	19.5581	2.2051	NA
CotAD_27689	11.1163	0.229183	5.0699	11.6751	74.5526	44.6075	37.4494	hypothetical protein
CotAD_57048	35.8315	17.9855	13.1346	23.2833	74.4835	37.0464	19.1326	40S ribosomal protein S8 isoform 1
CotAD_15949	0	0	0	0	73.7066	0	0	cyclophilin (ISS)
CotAD_21763	25.839	29.4393	31.9167	24.5477	72.5192	33.1064	24.4437	NA
CotAD_37445	15.605	9.99411	27.6653	11.4477	72.4651	40.3742	27.1447	biotin carboxylase 1
CotAD_new86	0	0	0.028556	0.251003	71.9546	0	1.58191	NA
CotAD_44451	6.17853	4.84176	11.3794	3.38152	70.7458	30.1986	2.0088	NA
CotAD_74040	13.4378	3.78518	1.38062	2.13778	70.5139	45.1963	4.08598	NA
CotAD_10626	21.2649	25.373	24.976	18.8301	70.1021	46.3092	40.6499	40S ribosomal protein S15-4
CotAD_58778	23.7776	23.3435	27.4897	14.4988	69.9095	28.1788	32.4656	NA
CotAD_55874	26.4461	8.35125	29.3872	8.69634	69.538	42.1329	32.2606	40S ribosomal protein S3a-1-like
CotAD_62937	7.95566	1.27828	3.35587	19.0234	69.0438	21.8455	7.0369	acetyl-CoA carboxylase 1-like
CotAD_76902	26.022	27.5251	14.1215	17.9905	68.0788	25.537	26.6678	NA
CotAD_35964	1.43088	0	0	0	67.8043	26.7883	14.9464	NA
CotAD_18178	12.5825	18.243	23.7322	10.2059	67.7359	33.0069	18.5658	40S ribosomal protein S13
CotAD_29344	27.2228	24.5287	27.0014	20.2927	67.6174	30.9245	21.4385	60S ribosomal protein L5
CotAD_41087	0	0.181781	1.22353	2.25631	67.5682	2.90276	0.08377	hypothetical protein
CotAD_01416	10.6171	1.1417	17.4555	0.815823	67.2349	11.7755	9.29646	NA
CotAD_new68	2.06756	0.020209	0.105012	0.058611	65.9145	20.7223	2.41509	NA
CotAD_75164	15.8412	1.11823	10.8436	3.197	65.7843	3.47283	0.777572	uncharacterized LOC104608881
CotAD_new87	0	0	0.019725	0	65.6736	0	3.78737	NA
CotAD_50099	27.1223	13.7113	12.2336	6.60089	64.8849	26.1752	10.5596	Ribosomal protein S24e family protein
CotAD_51518	26.8841	14.3631	21.8967	23.7136	63.3276	30.4271	26.4273	40S ribosomal protein S9-2-like
CotAD_22876	0	1.93039	0.012096	0.827867	62.9174	0.109793	0	NA
CotAD_70736	13.5526	1.17887	9.61459	2.68179	62.7354	1.99531	0.53299	uncharacterized LOC104608881
CotAD_new72	0.500389	1.93891	13.0297	0.586009	62.4603	16.2844	14.7417	NA
CotAD_18166	27.0024	18.3791	16.3192	10.7117	61.525	25.9307	20.1912	40S ribosomal protein S3a-1-like
CotAD_05152	17.1862	4.58527	4.65005	18.2108	61.4279	37.9661	8.01862	3-hydroxyisobutyryl-CoA hydrolase-like protein 5
CotAD_32474	12.5428	0.909858	1.06501	2.19883	60.9969	34.5895	0.885244	endoglucanase 24-like
CotAD_44067	0.037013	8.98418	1.79208	2.57227	60.8893	10.0274	1.63745	NA
CotAD_48138	17.9602	20.2553	0	0	60.8839	0	0	NA
CotAD_76340	24.4505	4.53095	20.8925	21.9746	60.8086	34.8613	20.9102	NA
CotAD_new78	12.1794	0.216062	0.105398	11.2329	60.6193	8.19805	5.3818	NA
CotAD_63636	0	2.97632	0.654417	2.34871	60.614	26.6148	0.352823	ABC transporter B family member 2-like
CotAD_03173	4.80427	2.76862	5.44349	8.42308	60.2886	28.0265	14.2259	NA
CotAD_33861	8.22827	0.747077	0.183038	2.32281	59.9012	6.28846	0.128953	NA
CotAD_21845	21.9625	5.07359	23.1479	19.7138	59.0049	32.6776	17.7298	heat shock protein 60-2
CotAD_45186	22.0485	5.85372	10.2892	7.41595	58.418	11.6877	1.31631	hydroxymethylglutaryl-CoA synthase-like
CotAD_02795	9.24267	0.180838	5.42489	0	58.0704	6.63354	2.14264	NA
CotAD_69506	0.73832	7.70518	1.79642	2.44564	58.0593	9.97327	3.50156	NA
CotAD_14251	0.513361	0.485759	0.514762	3.36432	57.4272	0	0.275906	ras-related protein RABA2a
CotAD_27686	24.3195	5.34573	4.12119	11.5064	57.3969	5.75215	0.28398	lysosomal beta glucosidase-like
CotAD_59183	20.5858	26.2266	25.8024	16.9591	57.2604	34.7007	9.43265	NA
CotAD_43297	7.6027	0.523295	0.279698	0.397307	57.2499	3.17912	0.358155	NA
CotAD_38560	1.14135	1.54879	0.614002	2.58778	56.8201	23.1505	5.10742	very-long-chain 3-oxoacyl-CoA reductase 1-like
CotAD_58434	24.3491	7.95505	25.6457	14.8865	56.3833	21.9259	8.29339	NA
CotAD_02568	1.55461	0.491978	0.495349	0.793481	56.1101	15.2819	1.61695	glycoside hydrolase family 28 protein
CotAD_17299	3.19783	1.86582	1.37003	1.55518	55.9042	21.4555	4.01509	NA
CotAD_58772	0	0	0.738709	16.6536	55.8889	1.79483	0.168129	NA
CotAD_25283	9.51894	0.767824	9.10691	8.13843	55.649	2.78114	0.335604	NA
CotAD_25698	0.023398	1.81	1.09274	15.4163	55.4352	15.7988	1.42593	hypothetical protein
CotAD_68443	24.6708	2.11166	12.0605	15.2287	55.2986	22.4274	11.8063	enolase 1
CotAD_52899	1.54562	1.01447	0.336111	0.425609	54.8472	27.9646	0.714308	NA
CotAD_49788	9.00166	4.95577	4.02895	2.93499	54.6817	26.6543	10.7873	very-long-chain (3R)-3-hydroxyacyl-CoA dehydratase PASTICCINO 2
CotAD_76319	14.763	9.66476	4.1076	25.3314	54.571	31.9251	5.4987	auxin response factor 18-like
CotAD_69854	16.8534	17.8079	5.92447	17.0015	54.1083	8.69008	6.899	uncharacterized LOC105166581
CotAD_71186	8.86465	0.028892	4.43821	0.229764	54.0815	11.5195	0.984735	NA
CotAD_40201	3.10691	0.969868	1.75556	5.40494	53.8185	28.4404	8.3577	very-long-chain 3-oxoacyl-CoA reductase 1-like
CotAD_65620	3.59647	24.2259	6.63368	4.43995	53.5787	9.96452	5.87892	NA
CotAD_09514	21.2455	19.5696	22.5218	26.1423	53.4536	33.7199	23.8798	triosephosphate isomerase
CotAD_new61	13.4707	2.16669	20.4263	2.05607	52.5234	27.9775	8.1207	NA
CotAD_06147	24.3703	1.49492	4.26808	10.0959	52.4426	31.3371	15.1147	NA
CotAD_63518	0.775102	16.7869	2.76893	3.4364	51.9687	13.7943	1.85483	NA
CotAD_18101	20.9592	4.76972	10.3491	15.1792	51.5882	28.2039	13.3478	bifunctional 3-dehydroquinate dehydratase/shikimate dehydrogenase
CotAD_19265	17.1474	0.188477	0.693956	6.66153	51.2421	21.6615	1.13695	SKU5 similar 12
CotAD_07824	1.90258	4.60647	1.59965	8.83848	50.7115	30.2233	3.61581	GDSL-like Lipase/Acylhydrolase superfamily protein
CotAD_new64	2.78037	0.305746	0	4.90233	50.6917	24.9287	1.29744	NA
CotAD_44380	1.36237	2.50945	0.493892	0.837392	50.6371	8.59282	1.12356	ras-related protein Rab7-like
CotAD_04693	18.6101	14.6206	19.6075	9.1448	50.4804	30.6662	23.3188	60S ribosomal protein L10a
CotAD_54302	0.539589	1.48518	2.64689	24.4382	50.2188	4.7864	0.30547	shikimate O-hydroxycinnamoyltransferase-like
CotAD_52143	19.9728	23.8041	21.6896	15.8357	49.6543	29.315	22.5755	biotin carboxyl carrier protein of acetyl-CoA carboxylase 2
CotAD_17699	14.4183	2.98342	15.6032	9.7594	49.1356	23.0254	11.2007	NADH-cytochrome b5 reductase-like protein
CotAD_02106	5.22726	0.216932	0	0.602936	48.9733	15.3854	0.800352	NA
CotAD_66917	7.24557	3.43277	1.24158	1.80645	48.7823	26.9818	0.178678	NA
CotAD_22438	0	0	0	0.009729	48.6395	4.52383	0.016841	3-ketoacyl-CoA synthase 21-like
CotAD_66550	0	0	0	0	48.5245	0	0	anthocyanidin 5
CotAD_03259	1.17063	10.2217	5.59038	7.59364	48.4258	9.60224	1.2221	pyruvate decarboxylase 2-like
CotAD_12785	7.04685	0.153473	4.00742	3.43324	48.1775	31.2701	9.90341	sterol 14-demethylase
CotAD_59808	4.05644	1.08318	2.26308	2.30359	47.1785	16.0937	1.76987	NA
CotAD_76869	2.98582	0	1.62171	1.22665	46.7108	18.677	0.407099	hypothetical protein
CotAD_44559	2.46303	0.846439	0.634268	1.33663	46.3257	21.6397	2.8668	hypothetical protein
CotAD_76017	12.3233	5.83864	14.7289	16.438	46.2412	26.8992	16.5096	Adenine phosphoribosyl transferase 1 isoform 1
CotAD_new66	9.52774	21.5584	6.33963	3.80458	46.1703	23.9588	11.4895	NA
CotAD_46808	0.843149	0.202177	0.119306	0.21367	45.9638	19.0379	0.309195	NA
CotAD_25722	9.18552	1.29152	1.41582	6.12194	45.8859	18.084	6.39637	NA
CotAD_07172	17.5764	14.1506	19.255	11.8577	45.2657	29.901	17.5002	Calmodulin-binding protein isoform 1
CotAD_21927	14.557	2.78614	10.7229	8.95197	45.0459	25.1851	10.1811	uncharacterized LOC105777014
CotAD_22098	18.7805	17.0828	19.9083	13.7642	43.9021	25.8249	17.2254	Ribosomal protein S12/S23 family protein
CotAD_50926	0.186611	0.607255	1.86169	2.67394	43.6807	7.38649	0.171117	NA
CotAD_74794	8.10531	2.72856	3.93016	6.09931	43.2138	27.6102	11.5451	hypothetical protein
CotAD_45343	6.77458	0.536096	0.293661	0.051181	43.1334	27.1745	0.214108	hypothetical protein
CotAD_32785	9.21225	7.39961	6.49747	11.013	43.0264	25.8523	11.3755	acetylornithine deacetylase
CotAD_44479	12.8114	4.99392	5.50386	13.455	42.9253	28.4516	15.2062	NA
CotAD_28611	19.6975	3.82108	3.77672	6.72889	42.9185	0.111432	9.01979	ras-related protein RABA5c
CotAD_60275	0.981607	0	0	0.665681	42.9091	2.67914	0	NA
CotAD_46656	15.3483	17.0396	7.67069	10.5921	42.8752	11.5744	0.607004	NA
CotAD_12327	18.3185	3.35694	13.5185	18.8363	42.6738	22.877	12.0351	valine--tRNA ligase
CotAD_01663	1.77149	5.4858	3.57424	4.00032	42.4046	17.4786	7.12911	salt-inducible putative protein serine/threonine/tyrosine kinase
CotAD_28324	20.0431	8.54095	11.2686	12.7963	41.9886	23.4308	16.3342	serine decarboxylase-like
CotAD_31541	1.21821	0.117177	0.208322	0.147414	41.8739	16.1872	0.0947805	hypothetical protein
CotAD_62681	3.64775	6.09538	0.744012	6.68348	41.2521	11.3581	2.24668	auxin-induced protein AUX28-like
CotAD_21545	1.27808	0	0.361939	0.156723	41.022	0	7.35624	cytochrome P450 71D9-like
CotAD_69590	8.24561	5.68693	6.37805	5.22841	40.8029	27.0943	14.672	40S ribosomal protein S7-like
CotAD_21389	8.37929	2.43037	7.38794	6.91216	40.5383	23.0969	9.78262	ribose-phosphate pyrophosphokinase 1
CotAD_22089	13.1951	2.05347	8.0796	15.7159	40.4414	13.0856	4.82015	chorismate synthase
CotAD_67566	4.14697	3.23654	3.48628	4.39495	40.4267	7.65388	4.1928	3-oxoacyl-[acyl-carrier-protein] synthase II
CotAD_18162	0	0	0.0852858	2.6	39.8587	4.80621	0.506602	3-ketoacyl-CoA synthase 19-like
CotAD_11140	5.91633	0.424768	0.364433	2.87194	39.7998	24.707	0.800814	ubiquitin-like modifier-activating enzyme ATG7
CotAD_25212	12.0074	1.08838	0.92343	2.01363	39.6302	14.625	6.15408	syntaxin-112-like
CotAD_38741	0	0	0	0	39.5139	0	5.15217	NA
CotAD_05513	10.218	5.03552	6.92815	4.01517	39.2079	21.7463	4.53343	transketolase
CotAD_63259	6.95195	0	0	0	38.8795	0	0	NA
CotAD_new70	6.90079	0.584279	6.84816	14.5015	38.8551	19.5231	19.2428	NA
CotAD_new85	0.883721	0.212531	0.094259	0.362928	38.5381	0	4.95834	NA
CotAD_22783	8.97247	10.5947	11.7304	6.56029	38.2686	21.9889	9.35584	NA
CotAD_25589	12.5251	3.68958	4.65255	5.90811	38.1378	19.3979	3.05757	NA
CotAD_69072	13.9849	9.95341	18.178	6.96357	38.0583	22.3473	9.83869	NA
CotAD_35296	14.2075	1.43435	4.62659	4.94753	37.886	20.4235	11.6409	NA
CotAD_76840	0	1.67554	17.5422	4.04443	37.8628	21.8031	5.24201	NA
CotAD_50480	0	2.37794	0.75984	3.08593	37.6986	22.8952	0.730251	NA
CotAD_47973	3.03639	0.244159	0.247584	1.96793	37.6685	12.7233	2.74508	hypothetical protein
CotAD_64122	0	0.897716	0.058407	1.72521	37.6259	21.7121	6.08874	E3 ubiquitin-protein ligase synoviolin
CotAD_new67	10.1857	7.81676	4.17287	5.21166	37.5869	23.8899	22.7641	NA
CotAD_08876	8.05807	6.44986	14.1794	9.00598	37.3592	17.6443	8.83294	40S ribosomal protein S25-4-like
CotAD_48527	16.7602	0	3.88805	1.74978	37.3114	22.9944	17.1596	NA
CotAD_15658	8.61621	0.376623	0.680785	0.163732	37.0627	15.872	2.2268	NA
CotAD_16559	4.72462	5.27415	15.284	3.69307	37.0503	17.3115	10.5828	NA
CotAD_65445	16.0685	5.9971	1.76638	9.44711	37.0149	12.2862	1.47311	NA
CotAD_26653	9.18221	13.7393	14.2328	7.00447	36.8266	23.7134	19.6408	NA
CotAD_60812	14.7439	6.40722	6.17135	14.9868	36.6336	23.2326	14.9498	translocon-associated protein subunit beta
CotAD_01473	2.07751	0.878426	0.284709	0.837105	36.3908	8.71408	5.33901	hypothetical protein
CotAD_51728	14.6898	2.88247	10.2761	9.43283	36.3587	22.4792	10.6086	probable galacturonosyltransferase 4
CotAD_41981	1.27378	0.464397	7.31748	14.3783	36.3494	17.0999	6.64965	NA
CotAD_17850	0	4.20803	4.30831	8.95277	36.3232	23.989	0.561207	NA
CotAD_05303	9.4833	2.47135	0.823993	10.5766	36.2514	12.2496	0.902109	NA
CotAD_11775	17.6748	3.49031	12.9044	10.602	36.2186	13.1077	5.84296	3-phosphoshikimate 1-carboxyvinyltransferase 2
CotAD_48792	12.1748	0.574404	3.31882	4.09782	36.199	3.55041	0.714867	NA
CotAD_37087	3.71851	1.98446	0.913686	0.58973	36.0359	18.2484	13.4121	uncharacterized LOC105787839
CotAD_51522	0.383389	0	0	0	35.6669	0.095323	0	NA
CotAD_44593	6.87112	0.557057	1.69727	6.82834	35.644	21.79	16.9016	hypothetical protein
CotAD_61484	0.797194	1.89903	0.898918	2.13668	35.6235	22.8965	7.06363	NA
CotAD_46228	1.54227	0	2.2107	4.20654	35.4614	4.69724	0.164069	NA
CotAD_64162	8.70221	2.92273	5.03551	1.90382	35.3979	12.1542	6.21346	NA
CotAD_13361	0	0	12.0951	0.104978	35.177	23.3782	7.57878	NA
CotAD_40210	1.44956	2.47676	1.13586	2.28071	34.9026	17.839	10.5334	very-long-chain 3-oxoacyl-CoA reductase 1-like
CotAD_67857	12.975	3.89285	6.78173	6.6485	34.4118	21.7996	20.0428	NA
CotAD_62317	9.9928	1.32759	0.829615	1.80952	34.3855	9.17024	0.343613	systemin receptor SR160-like
CotAD_47029	6.33166	10.876	4.48492	12.1809	34.379	21.5084	14.397	triosephosphate isomerase
CotAD_38871	4.23563	0.333074	0.91442	0.033196	34.236	21.1285	7.39521	NA
CotAD_40440	12.5827	0.277045	14.3188	1.52286	33.9974	4.97725	1.44643	beta-galactosidase 12
CotAD_52653	1.09809	0.406037	0.062283	0.190779	33.9891	11.924	1.84953	NA
CotAD_09994	4.67522	0.236135	7.66999	4.56053	33.9456	12.0534	5.98177	diacylglycerol O-acyltransferase 2-like
CotAD_33618	14.96	1.10178	7.23066	13.2363	33.8925	12.3816	2.43559	cycloartenol-C-24-methyltransferase
CotAD_67911	14.4463	0.911852	9.89054	2.56171	33.6912	13.3087	4.53227	flavonoid 3'
CotAD_40836	5.01257	2.43487	5.40769	3.06812	33.5488	21.3086	19.8699	NA
CotAD_new74	13.3433	9.36596	16.6134	3.67572	33.5039	14.2289	7.61259	NA
CotAD_63516	0	4.55655	2.20078	3.05097	33.4683	7.6422	0.667599	NA
CotAD_36372	0	0	0	0.0698866	33.2831	0.483624	0.0367347	NA
CotAD_70835	2.23127	1.5976	0.35856	0.792421	33.0987	16.2122	2.43677	mannan endo-1
CotAD_30430	0.252451	1.79921	1.60062	0	33.0879	16.3555	4.57671	NA
CotAD_41400	8.3367	9.63566	15.7903	2.42785	32.8787	13.5184	7.27792	DNA-methyltransferase CMT2
CotAD_62802	0.27932	0.0930185	0.0426855	0.885605	32.4991	11.1429	14.1214	NA
CotAD_22643	14.6068	12.6396	10.6902	5.57022	32.4776	17.7667	12.1986	NA
CotAD_39055	4.0743	5.69529	1.54539	8.38232	32.3708	17.5598	10.9321	long chain acyl-CoA synthetase 2
CotAD_70829	11.4078	5.38678	4.19618	14.003	32.3624	7.54408	0.973019	tocopherol O-methyltransferase
CotAD_14831	0	0	0	0	32.3419	0	0	NA
CotAD_10084	7.17155	2.43384	0.786574	3.40128	32.3242	17.1491	12.8296	serine/threonine-protein kinase CDL1-like
CotAD_46503	12.2015	1.33744	8.7561	11.3101	32.2329	18.0731	6.08597	transketolase
CotAD_68665	9.23645	3.93727	9.02351	2.85003	31.939	20.3677	11.7588	probable prolyl 4-hydroxylase 9
CotAD_46617	9.7845	5.89395	12.0789	8.8663	31.7778	19.6414	9.07488	40S ribosomal protein S4
CotAD_61625	4.22348	0.212421	2.96562	1.35541	31.7486	15.3772	6.65644	NA
CotAD_26749	9.71682	7.32712	10.8309	5.93039	31.5391	15.7878	6.67953	60S ribosomal protein L18a-like
CotAD_21832	12.1151	1.33997	0.994176	7.49333	31.4384	17.4559	14.4636	protein TIFY 6B-like
CotAD_28386	14.1174	1.15255	14.1088	10.3107	31.29	18.627	6.10465	aminoacylase-1-like
CotAD_33918	6.67095	0.420826	2.10312	2.39497	31.2892	4.85105	0.645661	beta-galactosidase
CotAD_17717	9.37568	7.87865	7.30684	1.97528	31.2144	15.2509	11.2041	NA
CotAD_20567	2.20742	1.27824	0.490513	2.84718	31.2139	17.0078	5.06477	glycerol-3-phosphate dehydrogenase [NAD(+)] GPDHC1
CotAD_04487	0.970525	1.06453	0.49345	2.48144	31.0466	13.4717	5.73193	NA
CotAD_00145	0.231849	1.05161	0.359608	0.926355	31.0341	20.218	3.26138	uncharacterized LOC105767651
CotAD_61657	8.03454	14.921	0.0414114	3.5164	30.6396	15.4246	7.55155	60S ribosomal protein L27a-3
CotAD_20551	5.93274	0.360861	0.008934	0.579903	30.3301	0.681418	0.287115	NA
CotAD_14327	0	0	1.26561	0	30.2952	0	0	uncharacterized LOC104608881
CotAD_71414	7.52572	10.8482	10.7794	7.1006	30.24	16.7506	12.6478	NA
CotAD_34009	11.6319	7.09395	10.8228	8.38833	30.2305	18.562	9.64555	NA

## Sheet: Fiber_14
Analysis of high abundant genes expressed in 14 DPA fiber
Gene_name	Root	Leaf	Anther	Stigma	Fiber_7	Fiber_14	Fiber_26	Description
CotAD_58771	8.62168	5.52915	4.64437	2.20752	31.3778	47.4924	23.6897	V-type proton ATPase 16 kDa proteolipid subunit-like
CotAD_75299	5.59505	0.121663	8.42277	2.40388	25.6312	40.7184	18.6431	sterol 14-demethylase
CotAD_24380	6.08286	1.70959	0.787567	12.8089	4.32015	48.0738	13.2302	Similar to Cytochrome P450 CYP734A7.
CotAD_52484	72.4873	2.81211	12.237	23.0051	108.411	228.937	76.5696	serine/threonine-protein kinase PBS1
CotAD_70566	0.065211	0.681998	0.100302	1.93137	0.070702	63.0889	3.28094	ras-related protein RABA5e-like
CotAD_71358	6.80898	3.12401	6.03471	3.23301	20.4355	50.1942	9.09915	ras-related protein RABA5e-like
CotAD_00645	7.09145	3.67227	15.1786	0.561681	18.5321	204.869	84.8991	rac-like GTP-binding protein RAC13
CotAD_25412	0.661477	1.3328	1.03184	0.366809	62.4256	113.799	34.2544	protein HOTHEAD
CotAD_18345	28.3454	1.23291	3.2251	11.9455	44.5158	109.895	70.5755	protein gar2
CotAD_56663	0	0.0279984	0.815992	0.0541016	94.8232	243.682	65.2158	probable peroxygenase 3
CotAD_31661	1.15664	0.563191	0.510106	0.388665	173.826	515.036	22.6797	probable pectate lyase 5
CotAD_17007	6.26879	4.49087	4.40113	4.2945	11.6765	50.0971	10.4368	probable glycerol-3-phosphate acyltransferase 8
CotAD_40407	7.71456	6.43253	0	0.156268	6.90117	59.4073	6.45262	peroxidase 4-like
CotAD_22244	21.6647	2.31179	1.42441	17.5612	187.695	5283.63	180.964	NA
CotAD_47196	0.004689	3.50509	2.26005	1.25736	15.8172	2574.2	1107.83	NA
CotAD_46959	106.446	140.535	2.0403	7.94719	1389.16	2226.44	809.422	NA
CotAD_25450	10.5011	2.59711	5.95139	45.7417	548.252	2187.78	321.58	NA
CotAD_new2	12.6567	3.45386	6.57533	39.2469	560.355	1867.49	363.321	NA
CotAD_59099	56.0307	27.8055	0.642158	0.636019	194.24	798.933	415.752	NA
CotAD_37678	0	0	0	0	270.781	793.526	279.293	NA
CotAD_new5	43.887	29.3303	22.7752	64.0428	322.94	670.397	212.168	NA
CotAD_new6	14.5577	18.2679	14.5163	161.752	207.278	654.848	38.6922	NA
CotAD_11176	132.265	1.42422	1.24671	0.865757	187.734	462.291	37.003	NA
CotAD_60133	0.812064	0	1.40212	0	11.8208	430.569	217.973	NA
CotAD_20380	4.82866	1.275	1.00453	1.27354	8.5627	429.655	234.018	NA
CotAD_new9	83.151	23.4968	24.8119	107.515	208.021	386.424	134.922	NA
CotAD_07290	132.137	67.4191	15.9376	30.3876	110.711	385.141	187.259	NA
CotAD_73788	0	0	0.0144198	0	179.615	317.011	93.1929	NA
CotAD_23413	0.118358	0.176597	0.620361	0.609328	71.1201	274.072	17.8872	NA
CotAD_11005	0	0	2.6375	17.1563	58.8787	247.006	98.9076	NA
CotAD_28350	41.826	21.1322	72.1723	57.9053	106.876	201.143	85.7194	NA
CotAD_09476	21.7874	56.4227	34.6361	10.9051	95.1255	178.189	63.5173	NA
CotAD_21782	0.88543	0	1.22587	0	90.1638	165.731	2.79207	NA
CotAD_18482	18.5763	60.8979	24.5817	14.0036	79.5703	163.507	44.5505	NA
CotAD_03551	12.2163	8.11168	10.8129	14.8345	85.6494	148.988	38.0923	NA
CotAD_new13	12.2827	25.0266	31.4044	8.3554	73.3796	146.933	65.4831	NA
CotAD_11849	6.50865	5.00932	5.99267	24.9334	45.1911	129.119	64.9616	NA
CotAD_57547	3.66288	13.4077	6.06934	2.02514	50.5259	122.966	35.5742	NA
CotAD_65303	0.538199	2.2847	2.08513	1.31113	0	117.378	0	NA
CotAD_43582	0.168187	0.202921	0	0.022546	0	115.799	14.4709	NA
CotAD_new17	1.05425	0.237817	0.02641	2.32861	41.2325	115.628	74.2852	NA
CotAD_37953	18.0072	37.2386	37.9738	12.0253	67.9368	108.343	23.3841	NA
CotAD_61462	6.90482	12.2754	4.60722	7.20575	43.3462	101.947	40.9609	NA
CotAD_33737	0.0234626	0.0473991	4.27856	0.0116796	5.62924	95.4865	3.66296	NA
CotAD_26455	35.3091	12.6933	39.5366	14.9232	55.7131	95.3598	33.4528	NA
CotAD_32056	4.33741	1.91055	0.126684	0.035355	1.4913	93.0617	13.908	NA
CotAD_26381	1.42637	13.4656	5.59914	3.41954	28.7061	92.3865	46.8042	NA
CotAD_18630	28.6438	26.5042	25.1247	18.6561	56.0167	92.2075	39.6922	NA
CotAD_49029	10.4968	13.0594	0	6.94863	13.4056	86.036	13.8777	NA
CotAD_new23	1.55254	0.664587	11.3003	0.857757	0.442667	82.6373	7.13033	NA
CotAD_66915	16.6575	0	0	0.96495	10.7829	82.4015	34.5412	NA
CotAD_13877	13.4269	9.7963	8.17837	13.1508	42.5272	81.9597	29.8396	NA
CotAD_20334	7.52909	22.1677	11.246	8.34955	34.0872	81.6803	12.8573	NA
CotAD_23330	0	8.85827	3.84097	5.53672	27.9071	81.5909	12.6131	NA
CotAD_09445	15.3646	2.07567	1.95373	40.5676	53.0836	81.284	5.44536	NA
CotAD_32121	26.03	27.5276	8.07683	16.6727	37.3496	79.8954	36.5377	NA
CotAD_57166	8.68512	3.36659	4.01711	14.4521	34.0363	79.5579	28.7515	NA
CotAD_61292	12.4216	12.1672	6.12912	25.2501	20.2477	76.8882	21.6189	NA
CotAD_32441	4.54304	1.12733	12.3672	1.39238	14.2367	75.2823	14.8926	NA
CotAD_55273	0.526607	0.052811	0.601733	10.9766	7.36561	74.3404	32.7413	NA
CotAD_24072	0	0	0.0625844	4.76529	23.3471	68.7716	0.825205	NA
CotAD_41646	16.077	4.02989	16.1642	5.37122	19.8852	63.4382	25.1544	NA
CotAD_61235	3.7715	2.7178	10.0602	15.481	39.7024	61.8274	4.35006	NA
CotAD_new28	5.77112	20.1739	2.14845	4.222	12.999	61.4548	39.4041	NA
CotAD_01015	10.1316	3.37325	11.1549	7.00623	30.6735	60.9168	30.7583	NA
CotAD_11888	0.102159	0.274996	0.663047	2.10467	12.9838	59.3809	12.6227	NA
CotAD_10435	10.7405	5.17905	7.66369	8.48695	34.5527	58.9921	33.2035	NA
CotAD_33541	12.1079	13.3619	7.53223	4.58237	12.8378	58.777	19.0752	NA
CotAD_50923	2.16771	1.80912	1.53588	5.10648	21.6423	57.9878	20.3498	NA
CotAD_64177	2.12985	3.69305	0.760287	2.13347	6.83444	56.7702	0.363355	NA
CotAD_76512	24.3664	22.48	4.11944	9.79877	27.0979	56.286	35.4498	NA
CotAD_47095	4.90543	5.11153	13.8025	14.8158	32.6078	54.0137	20.7264	NA
CotAD_08269	7.97216	12.5078	1.33651	11.7453	16.3292	52.2247	33.8857	NA
CotAD_10507	0.019206	0.245464	1.37022	1.61179	3.38962	52.03	1.41858	NA
CotAD_64041	4.05194	0.777982	6.98962	1.21741	6.42483	51.5619	6.64988	NA
CotAD_51517	10.574	0	9.07278	0	25.7558	51.5518	4.89891	NA
CotAD_45701	2.40986	0.174935	0.167807	0.013324	6.19112	51.3779	18.2493	NA
CotAD_18513	15.4159	1.76767	2.17251	7.12932	25.8281	49.2606	3.70882	NA
CotAD_50003	7.88123	5.01441	4.15747	8.99757	19.3133	48.971	27.8991	NA
CotAD_55977	1.18474	5.97809	0.536402	4.03365	28.2165	48.7575	16.0314	NA
CotAD_11829	3.03299	5.01885	2.317	5.87773	25.8495	48.1577	5.99654	NA
CotAD_22188	1.81565	1.87486	0.32778	2.2496	26.7465	47.5161	10.5305	NA
CotAD_17020	20.8058	15.1739	5.92767	8.15882	21.9895	47.206	29.7285	NA
CotAD_43160	2.81293	3.39333	0.153815	1.19577	3.89641	46.6542	27.4566	NA
CotAD_new43	3.60025	17.3384	4.99789	6.6	18.1743	44.9193	28.9141	NA
CotAD_new46	3.08646	2.25142	2.42987	1.0618	29.4643	44.3016	24.069	NA
CotAD_63582	8.70906	10.3638	3.1402	10.6906	7.72444	43.6895	9.56496	NA
CotAD_54876	0	1.40973	3.82127	3.26147	26.4207	42.6794	7.46566	NA
CotAD_01879	15.1885	2.93469	13.877	8.74215	25.5483	42.0435	17.0579	NA
CotAD_53982	5.78203	1.38858	1.06572	3.0844	19.909	39.7571	5.40608	NA
CotAD_64001	9.40942	2.28046	9.41139	12.3963	26.0184	39.7278	18.3899	NA
CotAD_08494	3.7148	2.78413	2.05576	15.6373	24.3005	39.6	17.0364	NA
CotAD_16104	11.8583	5.37668	10.3342	8.19417	23.5082	39.0144	20.1889	NA
CotAD_41418	7.66008	7.92633	3.1066	9.67899	17.5134	38.0585	15.882	NA
CotAD_29801	19.8325	15.375	0.943587	1.38385	42.6297	68.5497	13.5272	mitogen-activated protein kinase kinase kinase 1-like
CotAD_70166	6.19529	0.333165	4.84228	0.597692	0.195114	68.6826	41.095	lysosomal beta glucosidase-like
CotAD_24473	0	0.518999	0.0182606	0.0158833	89.4285	150.169	3.68868	lupeol synthase-like
CotAD_37994	167.766	19.9519	56.4551	10.2042	239.467	608.606	394.847	leucoanthocyanidin reductase-like
CotAD_45517	0.0573182	0.180336	0.197801	0.753501	37.9377	79.4254	16.9197	lectin-domain containing receptor kinase VI.3-like
CotAD_05905	5.50363	3.47539	0.803517	4.66593	39.0368	71.1909	23.5904	L-ascorbate oxidase-like
CotAD_55587	2.00684	5.54279	1.72987	5.53024	226.253	393.5	66.2635	hypothetical protein
CotAD_41077	0.191611	0.271747	11.4631	1.39548	62.791	212.433	85.2426	hypothetical protein
CotAD_17624	12.5763	4.18218	4.51484	15.7208	19.442	54.8675	31.7272	hypothetical protein
CotAD_50706	3.9853	3.41011	1.06713	0.468664	13.644	45.6773	29.1996	hypothetical protein
CotAD_17607	6.72328	0.222042	0.190521	3.16613	19.864	59.5407	2.46556	geraniol 8-hydroxylase-like
CotAD_46756	0	0	0.030192	0	16.1556	110.184	32.0303	cytochrome P450 86B1-like
CotAD_09182	0.291755	0	0	0	18.5656	74.9323	38.7055	cytochrome P450 86B1-like
CotAD_30096	23.939	17.5079	21.682	12.3857	48.6965	73.8545	45.523	cytochrome c oxidase subunit 6b-1-like
CotAD_49739	2.39885	1.46942	3.60052	4.90157	11.5208	57.5041	7.08363	CTP synthase-like
CotAD_29092	1.68569	3.61723	1.36688	16.3146	23.9785	38.9462	2.52039	CTP synthase-like
CotAD_64448	0	0	0.461848	0.643837	29.7534	79.2791	0.552138	Class III peroxidase
CotAD_33628	7.88713	2.91007	7.67044	5.7049	23.0556	42.5123	28.0604	cellulose synthase-like protein D5
CotAD_10463	0	4.55727	25.3193	2.93079	86.3965	148.585	52.6857	CBL-interacting serine/threonine-protein kinase 5-like
CotAD_15451	68.8245	17.0196	114.287	73.0868	213.964	333.98	199.163	calreticulin-like
CotAD_51618	24.0697	8.46319	63.0702	21.9755	100.697	153.133	73.4544	calnexin homolog
CotAD_37238	4.6639	1.47272	6.88144	5.63106	20.796	78.0819	49.9343	Betaine aldehyde dehydrogenase 1
CotAD_21914	19.0325	4.01659	4.35189	3.9957	77.7665	182.276	73.2478	beta-galactosidase 12
CotAD_06631	5.01076	0.526189	2.77696	4.22675	64.0874	156.02	103.906	beta-galactosidase
CotAD_71665	32.1546	22.3001	4.31244	12.7509	26.5155	64.9705	15.5845	beta-amyrin synthase-like
CotAD_10217	38.6592	3.55328	4.23167	10.499	18.4696	112.163	8.58749	auxin-responsive protein IAA14-like
CotAD_61610	16.282	10.1812	2.95073	7.4774	21.0616	37.1728	23.1687	alpha-mannosidase
CotAD_03946	10.2538	0.379245	2.46675	1.71919	6.78378	39.7254	7.75697	alpha
CotAD_27264	0	0.0681391	0.0872643	0.478987	93.063	368.949	29.5476	alkane hydroxylase CYP96A15
CotAD_57758	0.0657964	6.08598	3.30511	7.0982	2.44333	55.4273	14.1319	aldehyde dehydrogenase family 3 member H1-like
CotAD_10350	1.02548	0.336265	14.8765	1.58633	87.9775	210.953	73.9329	alanine--glyoxylate aminotransferase 2 homolog 3
CotAD_13790	5.30955	14.5236	35.7482	6.13209	55.5289	89.1495	47.9269	60S ribosomal protein L3-2
CotAD_24777	31.3185	16.1803	24.6121	40.1387	48.1181	81.7135	42.1134	60S ribosomal protein L14-1-like
CotAD_47700	28.2288	6.82118	4.41329	13.1435	40.7648	102.406	49.3162	3beta-hydroxysteroid-dehydrogenase/decarboxylase isoform 3

## Sheet: Fiber_26
Analysis of high abundant genes expressed in 26 DPA fiber
Gene_name	Root	Leaf	Anther	Stigma	Fiber_7	Fiber_14	Fiber_26	Description
CotAD_24625	10.7637	32.4346	0.661111	0.87605	3.44583	45.4967	118.69	xyloglucan endotransglucosylase/hydrolase protein 24-like
CotAD_45791	1.36637	0.416635	2.27039	1.0001	4.34437	11.3107	45.2648	uridine kinase-like protein 3
CotAD_09597	273.506	0.467159	0.144603	0.743968	9.29705	217.533	984.659	uncharacterized protein LOC103980779
CotAD_67205	3.85275	2.93648	0.602687	1.14358	19.2022	48.1583	91.7384	uncharacterized LOC105650214
CotAD_59673	14.5788	2.65853	6.78976	6.37668	26.366	27.9671	60.0783	uncharacterized LOC104824416
CotAD_05662	11.9959	20.1877	20.9994	6.62043	14.0201	14.9332	44.6226	uncharacterized LOC101757948
CotAD_39984	9.01147	1.73716	4.65667	5.74384	17.2413	29.3535	48.8544	UDP-N-acetylglucosamine diphosphorylase 2
CotAD_29506	32.9412	4.8306	15.1561	3.62878	28.5135	36.7544	88.4579	UDP-glucuronic acid decarboxylase 5
CotAD_18438	4.25409	4.42006	5.34079	1.90237	18.8435	28.0471	68.7767	ubiquitin-conjugating enzyme E2 7-like
CotAD_09530	0.781052	1.19768	0.910914	1.15452	9.44687	28.7176	54.915	ubiquitin-conjugating enzyme E2 7-like
CotAD_67072	22.4007	16.1457	11.0812	17.9861	28.5802	37.5665	59.4561	ubiquitin-conjugating enzyme 1
CotAD_64360	4.2684	5.86674	2.00242	14.1962	10.9406	22.8799	73.5565	tubulin alpha-3 chain-like
CotAD_61474	4.09082	8.41006	1.90188	15.8939	9.78667	21.1507	69.4342	tubulin alpha-3 chain-like
CotAD_58418	7.49256	0.897156	3.13421	4.80107	28.3995	30.5595	50.1531	trans-cinnamate 4-monooxygenase-like
CotAD_06520	5.88004	0.275605	4.11346	1.91513	2.6687	232.951	356.023	sucrose synthase-like
CotAD_18866	45.1816	39.5083	27.6618	23.3649	145.753	206.43	400.45	soluble inorganic pyrophosphatase 4
CotAD_03349	51.7455	28.0299	29.0211	14.989	99.1171	205.328	378.714	soluble inorganic pyrophosphatase 4
CotAD_14255	10.1968	5.21455	5.9382	4.36727	24.7073	98.5082	158.462	shaggy-related protein kinase kappa
CotAD_23495	6.78794	3.32474	4.93393	4.20273	21.3926	66.535	120.877	shaggy-related protein kinase kappa
CotAD_16651	23.5919	3.689	5.32668	0.328855	21.019	36.1102	168.099	serine/threonine-protein kinase SAPK3-like
CotAD_48660	20.9407	15.2723	19.7703	17.7286	13.4387	13.6684	46.7923	ras-related protein RABF2b
CotAD_60408	11.3634	1.31536	1.96349	10.1724	10.4555	11.884	47.9678	pyruvate kinase
CotAD_26228	8.30601	2.66006	4.78575	34.668	20.5909	23.5886	142.407	pyrophosphate-energized vacuolar membrane proton pump-like
CotAD_17759	7.61003	2.82935	5.1973	12.2317	27.6335	28.0268	85.3983	pyrophosphate-energized vacuolar membrane proton pump-like
CotAD_53893	22.6568	2.68334	1.03515	3.02414	5.73615	9.49389	398.927	PTI1-like tyrosine-protein kinase 1
CotAD_08656	25.2286	5.8588	0.724019	1.61074	0.441969	0.967456	232.443	PTI1-like tyrosine-protein kinase 1
CotAD_14526	34.4336	6.7352	4.17162	0.980145	1.49253	8.64176	107.776	protein gar2
CotAD_13435	1.97578	0.0900784	1.15457	4.48189	0.196708	1.87421	54.0938	protein gar2
CotAD_74184	1.93892	0.244502	2.34737	1.46583	0.31303	3.2686	42.887	protein gar2
CotAD_73166	0.05324	1.658	0.357083	7.5226	129.402	13.5369	221.618	protein ECERIFERUM 1-like
CotAD_27957	1.57491	0.0659239	0.48565	0.028389	10.5582	57.7669	156.463	protein BRASSINOSTEROID INSENSITIVE 1-like
CotAD_40737	3.3783	1.96722	0.646865	0.175283	0.173731	21.806	125.005	probable peroxygenase 5
CotAD_09267	6.79995	0.26023	1.09169	0.806384	1.478	2.54966	98.6452	probable LRR receptor-like serine/threonine-protein kinase At3g47570
CotAD_64376	2.32484	1.2036	1.11168	1.16539	0.158567	10.9613	62.9438	probable glutathione S-transferase
CotAD_21534	0.406098	0.357273	0.061249	1.38017	0.19634	0.437602	44.3129	probable glutathione S-transferase
CotAD_52122	1.65737	0.216781	1.75226	0	1.49756	22.5114	84.8428	probable glucuronosyltransferase Os05g0123100
CotAD_44228	1.53904	0.945697	2.45839	0.079268	5.30859	30.152	81.1035	probable glucuronosyltransferase Os05g0123100
CotAD_26511	37.749	5.28586	8.58387	18.4925	13.1727	54.924	195.836	probable fructokinase-4
CotAD_45862	37.5624	5.2307	5.67536	18.6733	18.2626	47.1871	137.104	probable fructokinase-4
CotAD_26047	4.81133	0.770192	1.84251	1.73759	12.6574	14.1243	98.6372	probable disease resistance protein At1g12280
CotAD_29268	14.3066	1.96709	2.39407	6.46768	14.788	14.6465	81.1108	probable disease resistance protein At1g12280
CotAD_51484	46.369	20.9878	2.83232	3.89834	38.2962	92.7206	199.135	plasma membrane ATPase 1-like
CotAD_23367	6.76847	6.05539	1.67198	39.9469	2.93281	1.39574	103.802	phospholipase A2-alpha
CotAD_18083	19.2727	13.4442	31.9368	18.1543	22.5177	28.1169	66.3119	peroxisomal fatty acid beta-oxidation multifunctional protein MFP2-like
CotAD_20183	4.08802	1.31348	0.569029	0.266472	0.74406	0.338867	44.91	peroxidase P7-like
CotAD_46506	0.138042	0.434343	0	0.0110911	0	8.04742	56.6543	pectinesterase 2
CotAD_56546	1.51133	64.7055	6.06066	28.0083	158.797	223.172	442.304	Pectin lyase superfamily protein
CotAD_49461	23.2668	59.774	15.119	42.1361	44.6107	56.73	125.946	Os03g0803000
CotAD_40352	24.211	29.1704	15.845	23.9718	46.7094	52.9581	87.2009	Os03g0803000
CotAD_01751	2.81505	0.0138606	0.0358385	0.108202	0.322916	0.984098	112.267	omega-hydroxypalmitate O-feruloyl transferase-like
CotAD_58558	0.472838	0.679412	2.3678	1.36338	10.486	17.6055	54.3673	non-specific phospholipase C2
CotAD_09238	1.40223	7.71105	13.3584	7.68999	21.7513	10.7815	170.136	naringenin
CotAD_51010	11.4537	2.92478	4.79677	10.0019	1.69724	11.3953	46.8344	NADH dehydrogenase type II
CotAD_69249	0.743337	0.381324	0.040237	0.0197648	0.0651927	1716.32	16063.4	NA
CotAD_new83	17.5362	10.1416	3.32479	0.230127	0.037369	1.01073	3332.99	NA
CotAD_11602	0.259528	0.127323	0.239697	0.177487	3.57527	313.477	2764.17	NA
CotAD_new3	28.1546	0.149807	0.19932	0.219272	136.233	1655.29	2669.17	NA
CotAD_04911	54.1036	13.3381	16.7138	6.16178	312.298	935.993	1740.84	NA
CotAD_new18	6.33075	1.18711	0.773924	2.79634	8.22714	113.285	1245.01	NA
CotAD_57789	8.96878	0.758281	2.65352	0.131319	0	2.30401	1094.73	NA
CotAD_70074	8.37197	0.132349	0	0.326412	38.5898	612.677	1074.31	NA
CotAD_55005	38.4071	10.5157	10.416	17.807	98.6364	128.524	1025.13	NA
CotAD_new8	11.401	0.666324	0.067719	0.039004	55.8257	423.528	970.698	NA
CotAD_11604	0.630393	2.55777	0.994466	2.25396	0.28849	279.14	846.128	NA
CotAD_20832	2.8343	0.109072	0.812632	0.087081	117.542	418.254	825.089	NA
CotAD_21358	21.5869	2.25987	7.41635	2.96043	39.8663	27.2913	800.216	NA
CotAD_33840	19.014	0.903822	1.23886	1.52757	0.496523	8.55476	788.034	NA
CotAD_37677	0.110914	0	0.402019	0	0	50.4191	784.83	NA
CotAD_34655	0.140572	16.3259	0.122307	0	0.122538	64.6099	724.852	NA
CotAD_45433	14.3763	2.07063	1.51154	2.61768	0.515915	15.1278	689.534	NA
CotAD_51062	73.0761	13.6014	13.2577	13.5367	96.0003	263.062	609.88	NA
CotAD_26437	7.2186	8.41421	12.7443	2.85345	2.9263	4.80679	576.589	NA
CotAD_16213	36.0524	2.95941	0	0.183242	2.67036	13.7944	575.163	NA
CotAD_74529	0.013126	0.013392	0	0.063772	0	1.79899	547.049	NA
CotAD_36879	0.0939918	0.00457007	0	0.0244976	0	2.7185	531.53	NA
CotAD_33997	0.264752	11.9402	0.027624	0.067128	0.96451	18.7745	517.767	NA
CotAD_new84	2.44773	2.085	4.44992	0.349801	0.0576126	0.474453	475.726	NA
CotAD_24958	120.305	88.1099	71.1093	68.8456	264.485	249.909	462.122	NA
CotAD_28793	23.8685	0.605129	1.30301	7.07139	51.4869	226.619	461.334	NA
CotAD_66679	0.191415	0.0387096	0.230936	0.0630716	0	0.289988	459.491	NA
CotAD_32758	3.37679	2.77289	0.793048	0.116496	0.0176672	8.26082	447.927	NA
CotAD_new75	0.198276	0.053983	98.5404	1.80224	1.15204	14.12	404.287	NA
CotAD_24302	80.2062	23.0398	22.0902	11.197	96.3574	124.597	401.518	NA
CotAD_11296	19.3393	3.04151	6.40369	15.1412	62.1718	238.55	383.267	NA
CotAD_52443	63.9294	25.2963	10.4076	27.8862	17.0169	69.7568	371.109	NA
CotAD_39411	6.15902	4.28536	10.5479	0.360981	0.174638	2.44719	370.619	NA
CotAD_26793	18.4778	1.33441	6.3278	2.18987	29.7883	9.037	344.611	NA
CotAD_60811	15.8271	15.373	60.9735	20.9999	86.4613	145.951	313.817	NA
CotAD_16955	24.1994	0.332806	1.08035	3.63345	46.8825	107.819	312.243	NA
CotAD_63936	0.0597573	0.0609705	4.301	9.44259	0.109685	14.6931	306.49	NA
CotAD_53608	3.4159	0.479386	2.19931	0.104996	4.85225	25.7218	284.786	NA
CotAD_62356	11.8067	7.79755	11.5364	10.348	50.0152	77.5721	284.713	NA
CotAD_new69	17.9742	1.70154	6.04156	4.58918	15.2909	20.1747	283.153	NA
CotAD_54657	3.23897	2.05047	2.83463	1.64252	0.059445	7.93611	274.366	NA
CotAD_02226	2.28142	0.97155	1.45094	0.121931	7.90837	22.6558	272.634	NA
CotAD_26453	3.28717	0.292344	0.149942	1.00286	0.177475	1.44622	244.671	NA
CotAD_40266	0.0161159	0.061883	0.0563124	0.305722	0.0113708	0.207749	239.906	NA
CotAD_43550	2.04472	2.48215	1.45208	0.409722	0.191878	4.56068	228.506	NA
CotAD_21648	4.27209	2.00247	2.61681	3.55433	0.0504816	4.72713	226.543	NA
CotAD_48840	13.3722	3.21185	2.5651	3.80893	10.0963	37.4247	223.966	NA
CotAD_16850	1.46514	1.39999	1.19141	0.370617	0.0797149	3.76183	208.261	NA
CotAD_19835	15.2531	5.20844	6.74384	9.16438	57.4164	130.765	207.167	NA
CotAD_54201	4.05894	0.546307	0.993283	0.274629	0.038526	31.0617	205.737	NA
CotAD_70446	2.20712	1.67344	54.8839	0.38596	0	1.52119	201.721	NA
CotAD_46206	50.0413	29.3103	30.699	39.1843	97.5895	64.1929	200.846	NA
CotAD_64145	2.01597	2.24347	1.72575	0.149894	0.0250373	16.926	200.519	NA
CotAD_15891	15.6548	0.807364	30.0567	0.954939	1.58924	4.64529	187.495	NA
CotAD_69738	0.0989824	0.780526	0	0.207575	29.4924	84.8393	187.262	NA
CotAD_20015	33.1421	40.1789	9.01343	0.488464	23.8487	66.0964	178.715	NA
CotAD_39500	43.9739	14.3706	28.4684	31.4821	90.991	60.4271	176.98	NA
CotAD_05187	4.81219	3.50616	4.48147	0.322113	0.0952363	1.70929	176.794	NA
CotAD_65205	5.03321	2.04522	4.91892	0.565708	0.0600033	1.16408	176.252	NA
CotAD_25674	33.9655	7.74071	23.5479	11.4044	14.2215	38.6783	170.992	NA
CotAD_25489	22.7981	84.4985	1.30599	0.770457	0.894149	3.80321	169.678	NA
CotAD_06521	6.4182	3.38864	2.10755	4.31966	9.66604	13.5544	168.245	NA
CotAD_75699	5.29133	0.109264	2.63964	0.75435	3.16759	8.22264	166.258	NA
CotAD_33430	7.26248	7.12105	28.2834	9.64306	42.0678	82.0751	165.875	NA
CotAD_15769	29.0403	34.4319	44.6125	20.8549	54.5659	67.9903	164.009	NA
CotAD_20969	2.1392	0.473735	1.23777	0.66926	0	0.816032	160.495	NA
CotAD_new55	5.77997	8.37681	5.69484	3.58429	4.58178	33.2718	154.507	NA
CotAD_75002	45.9212	14.0489	11.0266	28.335	45.237	100.442	151.617	NA
CotAD_new77	0.367191	0.205516	14.4493	0.132009	0.108958	11.7453	151.463	NA
CotAD_05640	40.4763	5.1619	8.67377	3.68867	12.1727	32.7379	148.325	NA
CotAD_57935	35.0876	2.8443	19.1432	27.3955	5.03097	17.1831	147.987	NA
CotAD_new82	1.64961	0.357935	0.769661	0.071032	0	1.88379	147.71	NA
CotAD_55552	1.49044	0.0232467	0.0150176	0	0.0523144	10.0949	142.31	NA
CotAD_73447	0.089169	0.338078	46.8734	9.11127	2.68921	1.03722	136.543	NA
CotAD_66302	7.12553	0.810722	0.155086	0.935819	0.274383	0.694332	136.493	NA
CotAD_53049	1.95901	1.22342	1.86401	4.0404	0.728402	3.28889	135.182	NA
CotAD_62500	46.4977	0.787283	0	0.078163	0.67233	0.952295	135.132	NA
CotAD_29233	16.4871	19.7019	9.77321	19.0468	7.42995	18.6588	120.307	NA
CotAD_10821	4.56301	1.42434	1.4748	10.5753	22.1416	50.7794	117.066	NA
CotAD_new80	1.06263	7.39907	0.231418	0	0.124076	7.29499	116.888	NA
CotAD_76194	7.33087	1.16022	0.161374	1.42731	1.02416	13.5763	116.444	NA
CotAD_33388	3.40146	0.434531	23.7907	1.25467	74.8213	38.9168	116.277	NA
CotAD_59997	24.9677	15.6588	8.6438	25.644	40.2949	62.5771	115.92	NA
CotAD_67004	7.18578	8.96687	0.741483	2.66905	17.5046	21.2109	115.836	NA
CotAD_new37	4.87462	12.371	0.549599	14.5253	12.9867	50.7134	113.977	NA
CotAD_42860	23.6554	16.5376	7.9042	32.7877	47.2356	64.4608	111.778	NA
CotAD_54063	3.46957	1.79726	21.8896	0.294472	0	2.0509	111.566	NA
CotAD_new29	31.5579	22.4642	28.7524	11.9647	47.2425	58.3481	110.272	NA
CotAD_36336	0	2.56011	0.489675	0.562443	20.2046	44.268	106.535	NA
CotAD_17954	26.7633	52.6066	11.2082	14.5741	34.6035	69.3055	105.775	NA
CotAD_05834	0.0340024	19.6422	14.832	25.9892	6.83002	14.0405	105.529	NA
CotAD_68694	12.2149	23.8915	1.3129	2.89127	6.42884	41.5691	103.592	NA
CotAD_16954	8.448	0.295846	3.06041	3.25786	18.3517	44.6234	97.1444	NA
CotAD_12118	6.22798	0.066097	25.5297	1.65378	34.0629	34.513	96.255	NA
CotAD_24355	17.646	2.42087	2.56296	2.64986	17.0947	58.6339	95.4741	NA
CotAD_18110	34.2762	16.2443	13.7103	15.3432	35.8549	51.2548	95.3903	NA
CotAD_new79	6.18076	2.16235	1.31895	4.12574	1.78146	7.77512	95.0865	NA
CotAD_25739	11.0211	2.97595	2.4295	9.21237	44.5914	49.4468	94.8629	NA
CotAD_75213	2.17113	0.527199	21.565	10.965	6.2602	19.2167	91.4544	NA
CotAD_46809	3.69834	0.061183	10.4156	0	0.03195	3.34301	91.1261	NA
CotAD_06881	24.8757	15.9775	8.65002	13.5506	35.7598	54.7024	90.5723	NA
CotAD_36511	4.31753	1.38821	0.968488	1.8804	4.00472	20.7337	90.4074	NA
CotAD_new71	3.41431	0.204629	0.141122	0	0.140331	17.8819	89.9505	NA
CotAD_25129	3.44305	1.17262	0.57588	8.50123	2.80388	14.763	89.3241	NA
CotAD_44767	3.60581	2.84715	1.90525	1.11585	11.4933	32.7208	88.3575	NA
CotAD_11235	11.5305	3.20927	0.552326	0.63714	3.10826	17.2508	87.7875	NA
CotAD_54930	3.18206	0.150588	0.0605457	0.331786	0.126796	0.552718	86.927	NA
CotAD_22510	2.25074	1.8192	1.14776	4.24338	4.07996	16.3322	84.5159	NA
CotAD_63490	12.5294	2.42713	3.65509	13.4803	39.9292	46.6884	84.0434	NA
CotAD_27357	1.28542	7.8109	0.771964	3.89496	0.884198	4.38566	83.6145	NA
CotAD_27886	13.9781	1.91447	3.42048	21.6934	5.86331	55.4548	83.4004	NA
CotAD_51949	6.20016	1.36681	0.036545	0.276427	0.075644	8.44794	81.7507	NA
CotAD_76011	6.60339	2.56456	3.24592	9.85277	4.31595	18.2685	77.076	NA
CotAD_01752	1.15483	0.765734	2.79842	0.740009	4.65632	7.80145	75.705	NA
CotAD_34413	14.7654	5.49659	14.7922	3.29291	26.6546	38.77	74.2386	NA
CotAD_71819	5.88197	1.16065	1.09276	0.279739	0.245735	31.4551	72.7959	NA
CotAD_34480	1.47308	2.31284	1.27672	0.809374	0.673087	2.56045	72.1806	NA
CotAD_71913	3.25923	0.934948	1.15044	1.01788	10.2497	15.5893	71.2158	NA
CotAD_15413	21.8119	8.34392	20.7732	15.8063	21.4649	40.6064	69.3347	NA
CotAD_17914	1.85352	0.119708	1.98797	0.045308	0.855912	16.9475	66.786	NA
CotAD_10954	12.7804	6.20587	2.50955	8.37518	20.4499	32.9447	65.0817	NA
CotAD_40475	10.0516	7.70088	8.95168	2.3029	23.4821	33.9264	63.2093	NA
CotAD_76049	0.208988	8.35444	0.279987	2.32716	3.31608	16.2338	63.1346	NA
CotAD_34275	15.8375	19.6919	8.83533	22.5206	13.3088	37.8755	62.5878	NA
CotAD_34565	3.0615	1.11478	2.88396	1.70476	33.105	16.4796	62.3672	NA
CotAD_57712	5.85655	10.8404	2.69316	9.70078	7.04949	8.12728	62.345	NA
CotAD_43481	4.57476	7.16446	1.40062	1.64268	0.00762699	2.88663	61.1151	NA
CotAD_76526	18.2721	12.325	8.52093	7.22487	19.2155	38.0109	59.184	NA
CotAD_45535	1.38123	1.11728	4.15337	5.65373	14.9311	32.2626	58.1228	NA
CotAD_new52	16.2704	26.8115	21.3893	12.2098	36.3117	37.9452	57.6343	NA
CotAD_new81	8.69135	13.8779	0.356547	3.97788	0.252496	4.00518	57.451	NA
CotAD_37872	21.5243	2.93604	2.61055	4.0428	7.97896	24.3802	56.9007	NA
CotAD_28791	3.8284	0.258893	1.43848	0.823937	11.6942	17.6663	56.7854	NA
CotAD_51076	12.5153	7.71003	2.61583	21.4785	11.7245	32.0435	56.017	NA
CotAD_43097	9.20637	0.711809	2.27778	10.0713	6.33049	7.78059	55.5329	NA
CotAD_40638	11.9611	1.48985	7.4947	6.02814	23.15	36.4354	55.4236	NA
CotAD_43311	0.914092	0.005256	2.40266	1.19125	5.84937	12.2402	55.2789	NA
CotAD_64945	2.29619	1.05895	3.82212	3.28847	3.56819	13.9219	55.0028	NA
CotAD_13602	7.03197	6.96125	4.51773	2.65058	3.7805	7.16971	54.2668	NA
CotAD_20526	12.2291	15.4468	6.04211	3.48861	11.7514	34.659	54.1123	NA
CotAD_10445	4.8156	1.31843	2.56854	4.24474	2.06658	6.18013	53.1981	NA
CotAD_17104	0.17163	1.07615	15.271	2.41738	6.61541	14.8526	52.5679	NA
CotAD_53189	10.1708	3.26486	8.19642	5.62373	21.2324	25.9673	51.799	NA
CotAD_15323	1.44141	0	0.706669	1.17834	0	21.8144	51.7755	NA
CotAD_48544	4.70895	19.837	1.62961	9.37993	1.65566	1.12536	51.6276	NA
CotAD_03796	7.46576	3.09661	0.677606	2.67177	17.647	21.7753	50.4554	NA
CotAD_65756	1.59202	0.512386	11.3747	0.21169	0.05586	1.70087	49.7125	NA
CotAD_26347	3.91477	10.4818	0.522945	1.1807	26.8781	12.8094	49.1066	NA
CotAD_30008	0.54407	1.71259	10.0312	5.50141	0.0241475	4.3835	49.0011	NA
CotAD_63611	15.0221	16.0522	7.91314	12.4866	8.8533	12.3329	48.2869	NA
CotAD_34248	11.8614	2.02983	7.25367	3.42041	20.8544	24.4718	47.9545	NA
CotAD_39463	11.3616	9.63556	2.89839	2.46313	14.5357	23.5728	47.7723	NA
CotAD_25030	13.922	4.59498	0.776717	10.2019	12.8748	31.2353	47.1481	NA
CotAD_19910	3.39692	2.64725	5.98465	1.90314	9.14364	29.6812	46.8841	NA
CotAD_42854	8.68951	1.42953	4.42145	19.0238	16.4157	24.9286	45.505	NA
CotAD_10097	7.54433	6.61015	18.4319	5.58871	1.72114	4.0832	45.2967	NA
CotAD_56136	1.76922	2.67264	1.54418	1.16679	0.580008	3.31222	44.7488	NA
CotAD_29427	5.24881	0.983404	1.6418	5.97732	12.7965	13.7613	44.1932	NA
CotAD_21063	0.126584	0	0	0.527919	6.87479	12.2007	43.7966	NA
CotAD_22647	9.77742	12.9508	6.13896	4.52124	12.8391	17.8748	43.5302	NA
CotAD_29470	0.059262	0	0.071511	0	8.60361	24.3532	42.9741	NA
CotAD_09685	0.75286	0	0.0480674	0	3.00879	13.8925	42.7104	NA
CotAD_76653	6.82934	2.26582	1.54188	2.39225	18.6399	13.1343	42.536	NA
CotAD_73168	6.14307	7.89684	6.3112	10.1944	17.7626	21.7967	42.0128	NA
CotAD_new73	0.250778	0.08529	0.605223	0	0.790607	15.3395	41.822	NA
CotAD_66761	17.2669	17.1168	18.4091	16.0986	14.4355	24.1885	41.7654	NA
CotAD_20523	7.08962	0.899488	5.31433	16.6587	3.36327	8.08471	41.5994	NA
CotAD_35124	1.15901	1.65903	0.847876	2.9706	2.21029	8.13279	41.5372	NA
CotAD_55038	8.85582	2.2269	4.38428	1.1229	0.354375	2.7681	41.2476	NA
CotAD_59939	0.0643378	0.0160562	0.00487764	0.106526	167.657	462.313	733.298	lysosomal beta glucosidase
CotAD_37343	2.2167	0.446145	6.656	3.33259	6.59395	13.9001	88.6819	kinesin-1-like protein PSS1
CotAD_20527	39.3067	8.12536	5.51998	20.0629	36.6958	117.536	192.868	Kinase superfamily protein isoform 1
CotAD_29453	61.6824	3.88391	1.91766	1.24305	0.927847	7.58567	561.494	hypothetical protein
CotAD_01882	0.419194	0.033532	0	0.032888	0	28.757	180.023	hypothetical protein
CotAD_35445	6.05751	3.80607	5.5467	5.00699	17.3958	17.9277	84.3849	hypothetical protein
CotAD_44294	27.1556	15.6248	1.35991	0.906945	0.709548	0.976829	66.1187	hypothetical protein
CotAD_67012	1.01884	0.114354	0.98274	1.52572	2.47627	2.2206	56.5642	hypothetical protein
CotAD_20776	6.49347	7.08363	6.96827	5.36796	27.6556	26.5908	52.395	hypothetical protein
CotAD_49168	7.23265	1.37078	1.53672	5.93852	11.0841	18.4916	45.3383	hypothetical protein
CotAD_64152	0.18566	0.141835	0	0	0	15.5461	42.7009	hypothetical protein
CotAD_68534	4.791	2.27747	1.37813	0.905156	4.56181	18.5023	42.6305	hypothetical protein
CotAD_62864	2.93673	2.31563	2.47246	10.642	72.7654	74.3751	195.58	heparanase-like protein 3
CotAD_17762	11.4357	1.80913	3.54971	2.98297	38.6216	67.5876	194.981	heparanase-like protein 3
CotAD_26226	5.75729	2.97381	3.63427	2.13661	19.6622	50.3691	143.656	heparanase-like protein 3
CotAD_45070	2.35306	2.57848	1.98049	14.1153	10.4094	16.466	133.19	heparanase-like protein 3
CotAD_05169	15.0125	7.28786	0.959555	1.77786	9.4746	12.3277	146.794	glutathione S-transferase F9-like
CotAD_57509	0.0749129	0.0648169	1.44145	0.164007	1.40501	0.226516	110.233	glutathione S-transferase F6-like
CotAD_53859	3.25006	3.7503	4.11591	1.44168	4.13205	14.4214	72.958	glutamate--tRNA ligase
CotAD_57515	25.4938	18.4699	4.61784	12.4138	47.8258	71.8088	120.778	galactinol synthase 2-like
CotAD_43629	0.635927	0.358907	2.00007	0.053506	0.936568	0.785012	41.8238	galactinol synthase 1-like
CotAD_05865	0.897488	0.067855	13.0602	3.25289	10.3353	13.1058	326.051	fructose-1
CotAD_05815	6.00573	0.962957	3.57212	1.47104	7.49442	21.2739	47.5229	F-box protein SKP2A-like
CotAD_43034	62.7885	15.5888	16.4211	32.6364	39.0458	143.85	1227.51	endoglucanase 10-like
CotAD_75994	33.3368	6.32585	7.86555	10.5463	45.3468	73.7617	427.102	endoglucanase 10-like
CotAD_63578	10.7301	2.74559	1.25643	9.19409	9.50523	17.9909	41.9607	endoglucanase 10-like
CotAD_57611	5.5318	3.3364	9.79367	0.300628	0.033111	1.57304	638.289	endochitinase CH25
CotAD_39341	4.33851	4.05393	12.9124	0.724398	0.350072	0.755402	474.015	endochitinase CH25
CotAD_69375	0.135427	0.651176	0.251414	0.159208	0.329868	7.5091	54.453	delta(12) oleic acid desaturase FAD2-like
CotAD_14894	38.9419	23.4867	14.3991	29.2279	43.0766	66.5376	116.245	cysteine synthase
CotAD_08781	30.105	24.1663	16.2491	17.43	41.5593	57.4058	99.5071	cysteine synthase
CotAD_62175	20.1854	22.8692	17.5904	27.449	32.0654	36.927	66.682	constitutive photomorphogenesis protein 10
CotAD_46336	31.9357	19.2839	13.989	28.2803	66.7557	74.3776	214.057	clathrin light chain 2-like
CotAD_00699	18.2706	13.3458	8.27462	13.405	30.1902	30.3031	101.087	clathrin light chain 2-like
CotAD_00575	8.60514	0.977419	6.65058	1.29674	0.135166	15.5247	1025.63	cellulose synthase-like protein D5
CotAD_51651	5.88188	3.20829	5.88106	0.674569	0.272038	54.5472	798.635	cellulose synthase-like protein D5
CotAD_61788	13.435	4.23554	5.95622	1.49351	1.38529	11.8495	780.227	cellulose synthase-like protein D5
CotAD_23453	7.6602	5.20242	8.43391	0.664891	0.00371	1.95549	658.702	cellulose synthase-like protein D5
CotAD_48408	11.1506	1.65116	2.40709	0.707695	0.597225	9.22127	1023.26	Cellulose synthase A catalytic subunit 3 [UDP-forming]
CotAD_38396	1.80691	1.79072	3.84785	0.548311	0.051212	0.29987	130.596	Cellulose synthase A catalytic subunit 3 [UDP-forming]
CotAD_27616	5.03747	1.38762	1.67642	4.26831	8.84816	16.5609	113.442	BRASSINOSTEROID INSENSITIVE 1-associated receptor kinase 1-like
CotAD_53338	3.38132	0.795422	2.06596	4.8056	22.419	52.174	98.7	BRASSINOSTEROID INSENSITIVE 1-associated receptor kinase 1-like
CotAD_72223	10.9836	0.0930786	1.64569	3.99868	6.8227	50.1999	225.109	beta-xylosidase/alpha-L-arabinofuranosidase 2
CotAD_72224	4.94559	0.83744	0.576473	2.96571	5.83831	18.8248	93.9681	beta-xylosidase/alpha-L-arabinofuranosidase 2
CotAD_12426	8.40485	2.77548	5.05312	4.27525	8.98229	9.05618	206.774	beta-galactosidase
CotAD_54313	5.06064	8.83294	5.84775	3.41533	28.894	37.5255	166.295	beta-galactosidase
CotAD_67005	1.84075	3.95781	0.528863	11.1308	8.33752	1.49603	62.4638	beta-D-xylosidase 1
CotAD_32908	9.73514	7.82022	0.656035	1.47251	0.429788	0.455111	118.375	auxin transporter-like protein 3
CotAD_51877	6.24075	1.54267	0.595704	0.128193	0.135474	4.265	51.1853	ATPase 10
CotAD_76346	0.0335579	0.945212	0.21244	0.250576	15.6608	16.5914	45.1088	alpha-L-fucosidase 3-like
CotAD_53253	8.42823	24.5903	5.37045	9.63497	13.5249	28.0856	127.131	alpha-L-arabinofuranosidase 1
CotAD_66425	2.12927	0	3.26548	0.687449	0	17.7484	63.5347	allene oxide synthase
CotAD_28679	6.82247	13.7826	11.5627	13.0622	3.6186	9.33324	56.346	aldehyde dehydrogenase family 2 member B7
CotAD_74829	25.1841	14.1541	2.8204	10.0346	18.0823	27.0453	53.9239	acyl-coenzyme A oxidase 4
CotAD_66309	5.85382	8.88388	4.21684	4.35319	2.3559	31.3926	185.361	4-coumarate--CoA ligase-like 5
CotAD_34265	6.26112	33.182	4.87992	36.0223	25.3388	15.2704	116.409	40S ribosomal protein S2

## Sheet: Elongation of the whole fiber 
Analysis of high abundant genes expressed in the elongation of whole fiber
Gene_name	Root	Leaf	Anther	Stigma	Fiber_7	Fiber_14	Fiber_26	Description
CotAD_60142	73.6729	57.4554	76.4354	70.3885	386.093	394.945	310.297	V-type proton ATPase subunit E
CotAD_24249	33.2087	9.63212	9.42139	14.9126	63.2952	73.9879	60.7684	V-type proton ATPase subunit a3
CotAD_30686	31.7262	7.72663	9.8809	15.6664	63.2679	81.8244	68.4336	V-type proton ATPase subunit a3
CotAD_49937	16.5058	12.7161	7.75165	8.46127	25.6597	37.1281	34.3685	vesicle transport v-SNARE 13-like
CotAD_51418	90.5569	18.2678	26.4831	34.0072	208.38	201.268	181.736	UTP--glucose-1-phosphate uridylyltransferase
CotAD_07168	19.1188	22.6402	30.2721	14.1637	61.3945	59.7054	41.8259	uncharacterized LOC105790120
CotAD_08199	17.511	6.92164	12.9872	15.1276	48.2329	41.3591	59.5404	uncharacterized LOC104824416
CotAD_02789	13.3942	1.6619	5.35134	7.92635	36.1434	40.6315	42.0286	uncharacterized LOC103695950
CotAD_34811	0	0.0343661	0	38.965	184.415	276.048	230.584	uncharacterized LOC102612273
CotAD_16709	0	0.0111902	0.0190582	57.1042	121.989	128.199	101.87	uncharacterized LOC102612273
CotAD_59960	16.689	4.20796	9.89488	7.99016	50.1413	41.9814	48.8697	uncharacterized LOC102607982
CotAD_39089	9.11164	7.78771	7.35741	6.37199	25.3345	47.7471	40.7331	uncharacterized LOC100792815
CotAD_29504	69.1611	55.7827	32.7778	23.6258	265.823	424.386	296.358	ubiquitin-conjugating enzyme E2 7-like
CotAD_38642	14.2605	3.36923	10.6715	4.62631	33.7696	31.5073	26.3923	ubiquitin-conjugating enzyme E2 34-like
CotAD_65578	24.3406	8.98438	16.6659	12.6245	42.529	61.0896	75.9454	ubiquitin-conjugating enzyme 1
CotAD_18492	45.49	6.20868	9.63587	42.129	153.923	169.442	151.539	tubulin beta-2 chain-like
CotAD_68781	26.2001	5.24503	10.4056	3.41189	38.7616	64.3786	66.2867	tubulin alpha-3 chain-like
CotAD_17457	22.1432	19.2857	15.8972	6.56593	45.5087	71.0416	72.9825	tropinone reductase homolog At5g06060-like
CotAD_41361	14.7508	8.90537	18.6899	7.94362	31.8063	42.1158	29.778	thioredoxin domain-containing protein 9 homolog
CotAD_43825	8.67814	1.88713	4.11093	4.44017	32.4828	33.1766	30.7643	syntaxin-71-like
CotAD_50882	76.7348	58.1499	17.3637	30.7724	238.746	231.736	169.227	syntaxin-112-like
CotAD_22966	46.5172	28.2841	9.49003	29.827	167.792	184.965	140.736	syntaxin-112-like
CotAD_32909	5.96923	8.77939	17.9053	2.61475	31.9579	52.3957	45.5545	Sulfate-binding protein
CotAD_42525	12.8759	12.6559	5.84238	5.67172	34.1152	34.0409	32.9157	soluble inorganic pyrophosphatase-like
CotAD_67179	23.2067	18.8023	15.222	22.1039	193.129	290.212	318.525	sinapoylglucose:malate sinapoyltransferase
CotAD_32388	13.4252	1.51248	18.5953	13.1356	38.0774	32.0717	27.6558	serine hydroxymethyltransferase 2
CotAD_15412	14.8554	28.2678	9.33551	12.6269	88.2094	138.075	173.924	RPM1-interacting protein 4-like
CotAD_23682	23.9012	16.9659	10.5087	16.9829	47.2884	53.321	39.6218	RING-box 1
CotAD_41155	28.9472	32.593	19.0365	33.3848	102.643	143.386	152.414	Ribosomal protein S27
CotAD_11074	23.332	42.917	22.1845	37.2431	77.5635	102.728	101.356	Ribosomal protein S27
CotAD_68669	29.4256	33.08	27.7187	21.3424	78.1985	80.4279	66.5419	Ribosomal protein S14p/S29e family protein
CotAD_15127	24.3336	15.931	42.2723	19.3992	47.8956	85.8799	95.6589	Ribosomal protein L14p/L23e family protein
CotAD_58529	32.9682	28.344	40.3809	17.6248	53.1562	60.2011	87.241	ras-related protein RABE1c-like
CotAD_16099	21.0288	4.34739	6.81486	7.61468	35.3797	36.9167	52.7172	pyruvate kinase
CotAD_52162	35.7577	13.0264	33.0613	21.1603	71.5848	53.3688	50.9331	pyruvate dehydrogenase E1 component subunit beta-1
CotAD_02201	24.3368	20.2834	22.3312	14.5195	51.5102	38.9299	42.2875	pyruvate dehydrogenase E1 component subunit beta-1
CotAD_53872	1.83085	24.6632	4.03647	18.2932	224.35	355.244	333.08	pyrophosphate-energized vacuolar membrane proton pump-like
CotAD_08696	1.88466	25.2112	3.66477	14.7247	124.691	201.465	174.093	pyrophosphate-energized vacuolar membrane proton pump-like
CotAD_47036	22.3404	9.97257	16.3788	9.91093	49.0607	36.8964	37.5447	proteasome subunit beta type-5
CotAD_39551	13.4874	15.3996	16.5486	11.2146	31.8265	32.0987	33.3055	proteasome subunit beta type-1-like
CotAD_52496	12.0679	9.98659	7.96168	7.05284	29.5296	37.0318	26.0153	proteasome subunit alpha type-5
CotAD_68201	44.2524	13.9058	25.4711	6.79192	338.51	348.294	254.605	probable NAD(P)H dehydrogenase (quinone) FQR1-like 1
CotAD_62370	14.1228	2.64358	5.62825	6.08375	30.672	27.7664	20.9557	probable E3 ubiquitin-protein ligase LUL4
CotAD_16764	16.4381	14.74	18.3923	27.128	37.7606	50.8337	58.2147	probable cinnamyl alcohol dehydrogenase 1
CotAD_24323	24.5168	4.88797	16.0891	14.322	38.3909	52.3104	47.9586	probable ADP-ribosylation factor GTPase-activating protein AGD5
CotAD_28452	109.192	0.1838	86.5123	72.961	285.637	515.889	494.525	polygalacturonase ADPG1-like
CotAD_07034	26.7602	6.05428	8.93082	19.4728	55.1766	82.155	56.464	polyadenylate-binding protein RBP45-like
CotAD_52807	20.1834	14.5705	31.3559	16.3271	44.5875	53.2724	62.745	phosphoglucomutase
CotAD_53793	10.8972	8.11752	10.678	4.31008	32.9673	43.492	37.9218	palmitoyl-acyl carrier protein thioesterase
CotAD_15297	12.1358	22.6046	15.7853	22.2431	50.7643	46.491	44.638	nitrate reductase
CotAD_24107	13.745	2.84184	9.04262	12.6185	1530.26	2308.74	1815.06	NA
CotAD_new4	80.2062	55.4146	49.2572	258.708	910.445	1281.28	1717.23	NA
CotAD_65987	111.202	27.3939	92.732	60.6283	514.016	384.718	431.56	NA
CotAD_38997	81.848	26.2523	67.6337	44.2924	338.187	249.926	272.153	NA
CotAD_19282	42.3121	34.0437	41.6568	53.5918	264.644	408.918	425.464	NA
CotAD_53919	82.113	70.2297	83.5497	37.0903	171.497	196.344	148.656	NA
CotAD_72136	31.2813	15.0575	46.0057	25.3267	168.249	194.779	140.954	NA
CotAD_new11	68.7093	81.7017	66.6243	73.8668	162.778	240.479	203.389	NA
CotAD_65180	3.86558	0.176722	3.72659	1.85642	157.533	204.15	197.602	NA
CotAD_13418	11.2511	1.06056	58.1242	1.78865	149.123	201.11	196.31	NA
CotAD_15570	5.27384	20.3281	11.7971	4.2995	146.26	136.009	109.302	NA
CotAD_new16	47.2462	31.7822	46.5576	33.8352	119.273	129	108.694	NA
CotAD_new15	11.3469	0.759214	46.7728	1.49241	112.529	135.698	157.693	NA
CotAD_64851	52.5755	24.8047	27.3625	31.2201	111.283	80.6268	74.2502	NA
CotAD_31163	0	0	0	45.8931	90.569	115.382	83.1022	NA
CotAD_58016	21.4482	9.24185	13.6127	7.11713	83.411	79.6355	60.1741	NA
CotAD_18349	36.7971	26.0479	37.4989	11.2669	79.7015	59.3814	58.5114	NA
CotAD_38737	18.9165	2.26275	16.3712	13.3489	77.8493	154.483	130.493	NA
CotAD_55123	18.8704	6.71666	15.1592	11.3402	75.4426	77.0479	57.3246	NA
CotAD_70152	27.7562	3.09127	6.10132	9.29556	75.3533	89.8963	92.8403	NA
CotAD_69298	19.1116	3.91799	5.57358	5.0053	74.741	68.8985	63.9427	NA
CotAD_46942	34.0104	30.7832	39.7857	28.5009	74.255	80.0554	82.1787	NA
CotAD_17307	32.4858	26.8791	21.8257	32.9337	71.8848	95.8865	79.1724	NA
CotAD_64670	17.6397	25.4559	24.4497	14.6475	69.4772	54.4577	90.7167	NA
CotAD_64613	30.4657	23.382	10.3071	20.7567	66.6515	74.218	55.2816	NA
CotAD_07240	6.44059	3.04238	0.402109	2.72068	65.3351	65.0843	48.4748	NA
CotAD_43478	26.1307	6.02177	20.7668	12.8377	65.0087	66.8218	53.082	NA
CotAD_02967	16.5429	12.9864	1.20332	3.89403	63.632	70.9046	65.0314	NA
CotAD_new20	18.9593	1.68032	13.3034	13.3142	61.2471	90.567	62.0856	NA
CotAD_72080	19.3924	23.5401	17.5465	12.849	57.5332	72.0206	63.7815	NA
CotAD_35968	15.3136	7.04766	11.433	12.6683	57.4093	97.7392	90.8817	NA
CotAD_49684	11.5398	4.07717	0.809221	4.63133	56.7874	74.1196	69.3884	NA
CotAD_67704	6.46374	1.85156	0.524131	11.4076	56.6253	50.4164	57.791	NA
CotAD_06912	17.1946	3.46574	21.4966	10.2501	53.6989	49.7655	71.4811	NA
CotAD_74514	18.4797	3.60998	3.77176	9.07823	53.4034	51.7676	50.8658	NA
CotAD_00043	22.4907	5.71669	22.6848	12.1391	53.1893	60.6136	52.7779	NA
CotAD_68139	18.5574	8.96923	8.71747	5.16777	52.6922	58.2086	44.5034	NA
CotAD_21934	23.4638	2.56012	25.2677	11.2308	51.4561	55.2425	53.4214	NA
CotAD_51501	17.8008	6.32759	23.8079	10.0675	50.9496	47.8148	37.6314	NA
CotAD_10985	15.7093	4.58314	18.9511	10.2981	50.9293	45.873	67.6114	NA
CotAD_54826	23.2599	8.11179	25.1203	20.5527	50.3306	39.6243	45.1247	NA
CotAD_03695	11.6787	7.23768	3.93175	4.71191	49.9575	41.1202	35.6317	NA
CotAD_04627	10.8187	22.5163	13.0388	15.4676	49.5262	48.4224	39.5049	NA
CotAD_02024	19.6205	14.1775	13.4541	21.2636	48.1235	48.4435	62.1274	NA
CotAD_54333	8.70084	9.59881	23.12	11.3442	47.8408	51.3006	48.1	NA
CotAD_23551	22.5474	7.34757	5.92238	3.27572	47.6236	54.6363	68.2375	NA
CotAD_01826	20.1788	12.4241	10.4941	14.8422	47.0464	57.1117	44.7369	NA
CotAD_15430	14.5112	8.86804	9.71304	5.26517	46.9545	63.1304	66.0352	NA
CotAD_new40	20.9942	9.86715	9.80686	13.8943	46.4687	48.759	71.4251	NA
CotAD_38823	9.00975	3.25963	12.215	4.82699	46.0565	37.0998	44.0384	NA
CotAD_10025	15.4855	2.73485	5.21492	2.16163	45.8401	53.2921	37.6216	NA
CotAD_45002	27.8958	16.2885	16.5399	21.31	44.521	57.7708	40.7667	NA
CotAD_70037	16.7527	8.76196	11.3358	14.2795	43.8227	39.0531	29.7976	NA
CotAD_new50	17.1326	6.75178	9.75074	8.15275	43.3938	40.6746	46.0983	NA
CotAD_new24	31.314	23.8664	11.3785	11.47	42.5499	77.7804	62.5734	NA
CotAD_59209	9.51166	1.27387	15.5346	9.19216	42.2713	41.1405	39.9747	NA
CotAD_19728	8.61004	2.81492	6.2895	1.78455	42.2128	58.1248	50.0628	NA
CotAD_18313	17.9058	6.10058	29.2739	4.78843	41.9878	61.1954	52.937	NA
CotAD_33168	5.2371	0.368783	1.76041	2.99049	41.373	73.323	62.7578	NA
CotAD_60300	13.6181	2.35389	4.13627	11.8911	40.9697	56.1087	57.5132	NA
CotAD_27858	16.8307	10.6744	17.0225	22.0794	40.4889	47.1269	34.3712	NA
CotAD_06156	3.67362	8.57467	2.48926	2.70769	40.4376	56.093	50.263	NA
CotAD_59493	15.1382	1.41772	13.441	21.623	39.9732	45.7555	58.3033	NA
CotAD_new34	20.0279	23.3284	18.2969	12.3423	39.6249	54.0848	47.6978	NA
CotAD_16186	16.4715	1.39538	5.37111	6.5447	39.2771	44.313	60.0667	NA
CotAD_new49	15.1254	0.607937	14.5754	8.97647	39.2128	41.2562	30.4597	NA
CotAD_31294	15.6127	5.10603	4.2905	5.417	38.555	58.9267	63.9375	NA
CotAD_06059	12.1311	9.13796	7.97594	7.52018	37.8879	37.9425	29.9545	NA
CotAD_41507	8.80919	6.96307	5.57837	5.86935	37.7912	32.4087	55.7704	NA
CotAD_50294	15.2638	6.1086	5.76753	2.66396	37.716	49.6682	69.6244	NA
CotAD_44043	15.6198	1.85634	2.52053	8.66998	36.6641	42.5931	48.2713	NA
CotAD_20362	24.095	10.6231	24.7997	20.7318	36.6253	33.0036	49.9253	NA
CotAD_05380	14.1285	8.48167	4.50491	2.65073	36.5527	55.1849	48.4777	NA
CotAD_09609	11.8283	2.42093	3.13332	5.31995	36.5157	49.3767	55.177	NA
CotAD_13553	18.7585	6.03325	12.9414	11.9556	36.3178	43.384	42.2024	NA
CotAD_06200	15.7342	1.04055	8.54567	6.3922	36.2853	39.1398	36.6748	NA
CotAD_01557	16.8974	7.5336	12.8695	7.49624	35.0844	46.5375	53.2445	NA
CotAD_47107	6.24863	8.86433	17.9399	0.998814	34.9545	36.1296	24.5883	NA
CotAD_09132	14.9137	10.8979	4.23913	7.99251	34.0893	42.7147	36.0402	NA
CotAD_14270	10.7156	13.5136	7.83331	7.07927	33.9139	33.5651	25.1643	NA
CotAD_new30	27.5429	27.2202	18.0545	10.6449	33.9062	57.5048	60.1817	NA
CotAD_48507	6.42938	1.34285	0.443144	8.38549	33.3046	37.6568	42.6353	NA
CotAD_11407	14.1719	7.18457	8.80622	4.46208	33.2906	41.7835	55.5766	NA
CotAD_new57	12.8081	7.28831	14.9035	4.81382	32.8397	32.4455	38.1144	NA
CotAD_57989	17.6444	0.427013	8.66075	5.85919	32.1319	46.936	33.6079	NA
CotAD_new59	9.36971	6.48582	14.0742	6.56501	31.0116	29.06	20.7449	NA
CotAD_new35	12.6369	15.1486	12.0462	10.2919	30.9185	53.1582	45.6017	NA
CotAD_04388	15.8453	0.648259	1.00869	5.83605	30.5669	25.4097	37.7784	NA
CotAD_new48	14.0208	8.34756	20.3369	12.4324	30.1974	41.2904	42.7672	NA
CotAD_05346	14.5513	6.72003	10.3444	14.3217	29.853	41.4657	28.3219	NA
CotAD_10973	22.5173	6.36276	6.89356	8.61471	28.4913	33.2015	49.1415	NA
CotAD_42098	7.10616	13.9525	19.0316	4.60055	28.1742	39.8169	32.7207	NA
CotAD_new51	6.57698	3.49431	14.3775	1.42268	27.8527	38.2973	27.7606	NA
CotAD_03102	17.3943	17.0063	12.9156	4.37397	25.9205	34.7148	51.4435	NA
CotAD_30535	2.16789	0.469465	9.43939	0.708062	25.2463	39.2989	36.6944	NA
CotAD_06901	17.1109	1.54531	6.32128	4.12048	24.8727	45.0951	39.1482	NA
CotAD_34766	4.80007	4.76179	4.3988	7.77472	24.5239	29.505	42.1565	NA
CotAD_02341	7.9645	21.9057	4.44773	12.8602	24.35	34.5044	43.9321	NA
CotAD_46951	84.2297	42.829	70.7227	122.808	307.755	239.547	242.772	malate dehydrogenase
CotAD_22512	19.797	21.476	18.1375	10.2639	52.4728	38.4746	35.7225	lactoylglutathione lyase-like
CotAD_18255	12.0875	0.281981	4.74878	2.43755	40.1648	28.8857	27.8638	importin subunit beta-1-like
CotAD_05318	0.380783	0.766511	0.518101	4.41908	253.841	403.615	458.635	hypothetical protein
CotAD_05599	23.4744	12.942	16.3561	14.0565	116.288	137.501	97.044	hypothetical protein
CotAD_19033	0.103979	34.6731	0.84658	0.367146	53.0873	96.862	66.2266	hypothetical protein
CotAD_36133	7.43513	3.14432	9.18173	4.72857	48.1394	55.8854	62.787	hypothetical protein
CotAD_63164	2.44747	0.533337	4.04662	17.8111	47.1785	68.6942	53.0963	hypothetical protein
CotAD_23963	11.5514	3.17829	8.75512	5.52583	30.2915	31.486	33.5632	hypothetical protein
CotAD_74347	5.38723	2.32611	2.49042	5.8899	28.7801	28.2287	42.5823	hypothetical protein
CotAD_74325	14.4144	0.785694	8.82806	6.18381	27.756	48.2449	51.9737	hypothetical protein
CotAD_21951	17.301	6.57921	11.9967	19.9329	27.6358	45.333	45.5416	hypothetical protein
CotAD_06953	6.08652	1.53952	9.42991	1.94086	32.4888	40.3373	31.5287	heterogeneous nuclear ribonucleoprotein 1
CotAD_21853	12.7415	5.5516	3.05131	20.3224	103.733	144.763	100.088	glutamate decarboxylase-like
CotAD_39228	11.9554	10.6981	6.06836	5.64182	50.0443	63.056	91.699	galactinol synthase 2-like
CotAD_32174	12.556	6.96561	5.01997	10.3227	33.6515	27.3744	23.1058	fumarylacetoacetase-like
CotAD_36928	13.8698	4.71793	6.27228	7.99303	32.1993	24.6577	24.9789	Eukaryotic translation initiation factor 3 subunit
CotAD_70603	24.8829	23.0689	22.7961	10.3441	51.9574	37.5359	43.258	eukaryotic translation initiation factor 2 subunit beta
CotAD_45169	20.783	6.80843	12.173	23.5674	49.6063	45.576	56.53	eukaryotic peptide chain release factor subunit 1-3-like
CotAD_69569	14.4317	6.2982	10.458	13.9675	45.5474	44.7613	34.5999	eukaryotic initiation factor 4A-3
CotAD_19824	14.5672	4.61328	9.45463	20.8342	33.9754	42.3676	44.2935	dynamin-related protein 1E
CotAD_70451	25.5562	30.0701	26.1551	14.8757	57.2778	66.1768	56.5062	DNA-directed RNA polymerases II
CotAD_02810	4.39314	2.60546	8.47216	6.5388	24.5402	37.4171	25.2772	DNA directed RNA polymerase
CotAD_67600	35.7105	17.6207	18.4339	18.2312	47.0746	74.0158	91.4474	clathrin interactor EPSIN 2
CotAD_62713	15.653	3.8345	10.6662	22.3884	39.7587	48.2726	41.1558	clathrin interactor EPSIN 1-like
CotAD_64139	16.8465	0.966922	7.29039	4.13537	31.6157	34.4488	23.2592	clathrin heavy chain 1
CotAD_30537	9.98577	1.51514	12.3229	8.93834	32.2744	33.3945	34.4173	cell division cycle protein 48 homolog
CotAD_30861	11.4415	1.10434	1.25213	1.97598	31.6847	26.1749	27.4193	beta-hexosaminidase 1-like
CotAD_53335	27.9261	3.7907	22.3229	16.8791	125.565	85.1482	100.415	ATP-citrate synthase alpha chain protein 2
CotAD_15425	9.96522	1.36688	11.8251	2.80937	37.9353	27.5425	41.0799	ATP-citrate synthase alpha chain protein 2
CotAD_13817	33.2806	43.2929	5.37177	25.0016	94.2436	63.2541	82.8692	ATP-citrate synthase alpha chain protein 1
CotAD_28721	13.1139	6.3681	19.4101	5.74371	50.9744	57.0008	43.9491	ATPase
CotAD_03964	31.0118	5.80873	14.9964	14.2006	72.6334	74.186	93.4726	AP-2 complex subunit mu-like
CotAD_48079	90.695	63.0975	81.884	129.731	236.345	321.606	249.922	ADP-ribosylation factor 2-like
CotAD_54002	28.2081	20.8628	32.1646	51.6296	110.914	135.873	111.686	ADP-ribosylation factor 2-like
CotAD_37295	30.9045	19.4613	36.9643	26.5282	81.2213	119.535	100.586	ADP-ribosylation factor 1
CotAD_21452	90.9603	54.6196	79.4957	96.0056	255.803	340.867	255.598	ADP-ribosylation factor
CotAD_18010	28.0212	15.9362	27.4481	16.5603	40.7589	39.7246	58.1279	ADP-ribosylation factor
CotAD_05357	47.0012	17.0731	18.9982	38.5953	146.214	187.839	194.187	actin
CotAD_19702	22.4135	5.05921	16.0235	28.3642	92.9562	100.425	75.6986	actin
CotAD_35831	13.0088	7.20134	15.5012	8.80228	40.6208	28.4843	33.7387	60S ribosomal protein L38
CotAD_58379	38.8163	47.777	40.1544	55.2797	116.87	118.899	85.9975	60S ribosomal protein L17-2-like
CotAD_38658	24.5048	19.8818	32.4384	32.5822	75.1947	74.6821	59.8157	40S ribosomal protein SA-like
CotAD_38159	25.9007	21.6773	31.7627	32.8806	74.7053	71.6388	65.0704	40S ribosomal protein SA-like
CotAD_29481	45.8926	40.5441	40.7398	57.132	94.7952	117.582	99.9706	40S ribosomal protein S8-like
CotAD_41632	39.6496	49.1906	49.9676	35.8207	88.9272	100.082	74.6459	40S ribosomal protein S8
CotAD_52603	162.649	199.996	181.299	232.098	462.437	525.946	417.265	40S ribosomal protein S26-3-like
CotAD_59879	19.301	21.0485	17.2764	20.5998	45.1335	43.8474	32.4964	40S ribosomal protein S11
CotAD_16113	52.0357	8.75663	157.249	13.3491	327.816	421.548	283.301	40S ribosomal protein S10-2-like
CotAD_46472	12.4284	5.2184	11.42	10.9389	32.1739	33.9336	22.732	26S proteasome non-ATPase regulatory subunit-like protein
CotAD_05611	19.7808	10.9506	14.4671	10.6244	51.8974	59.0274	58.9121	26S protease regulatory subunit 7-like
CotAD_63170	20.3185	18.5625	16.907	14.4066	52.6043	63.9897	49.9865	26S protease regulatory subunit 6A homolog
CotAD_32600	16.0023	14.9736	21.4608	8.15498	46.0854	48.716	39.1866	26S protease regulatory subunit 6A homolog
CotAD_59346	11.6344	9.20638	14.074	5.91471	30.6255	39.4085	28.0537	26S protease regulatory subunit 6A homolog
CotAD_44497	27.7654	10.3242	21.9152	15.7576	38.0154	61.1778	48.4665	1-phosphatidylinositol-3-phosphate 5-kinase FAB1B
CotAD_01574	23.164	14.8567	34.0835	9.89229	68.7628	94.1681	83.0725	1-aminocyclopropane-1-carboxylate oxidase 1-like
CotAD_73476	17.4218	6.10894	18.3505	10.692	45.4851	40.8226	39.1516	1-aminocyclopropane-1-carboxylate oxidase 1-like
CotAD_61458	20.5474	11.6934	29.773	16.0285	44.7344	67.5197	76.4915	1-aminocyclopropane-1-carboxylate oxidase 1-like
